# Supplementary material for: The impact of life events on health-related quality of life in rural older adults: the moderating role of social support
Source: Front Public Health. 2025 Jun 6;13:1587104. doi: 10.3389/fpubh.2025.1587104 (PMC12178874; doi:10.3389/fpubh.2025.1587104)
Supplement: Supplementary file 1 [file Table_1.xls]

## Sheet: Sheet1
numerical order	gender	age	education level	marital status	Are you an empty nester (having one or more children living with you means you are not an empty nester)	Do you have recreational activities (reading books/newspapers, square dancing, playing chess, exercising, etc.)	Suffer from chronic diseases	When I have problems, some people (leaders, relatives, colleagues) will be by my side	I can share joy and sorrow with some people (leaders, relatives, colleagues)	My family can provide me with concrete help	I can get emotional help and support from my family when needed	When I have difficulties, some people (leaders, relatives, colleagues) are the true source of comfort for me	My friends can truly help me	I can rely on my friends when difficulties arise	I can discuss my problems with my family	My friends can share joy and sorrow with me	In my life, some people (leaders, relatives, colleagues) care about my feelings	My family is willing to assist me in making various decisions	I can discuss my problems with my friends	Overall, how has your health been in the past month?	In the past 4 weeks, has your health condition limited your activities, such as walking or climbing stairs?	In the past month, has your health condition affected your daily life, such as work or housework?	In the past month, have you experienced physical pain?	In the past month, how has your energy level been?	In the past month, to what extent have your health or emotional problems affected your daily social interactions with family or friends?	In the past month, have emotional issues such as anxiety, depression, or anger caused you trouble?	In the past month, have your personal or emotional issues affected your daily life, work, or study?	Suffering from a chronic disease	Serious illness or terminal illness	Serious illness or terminal illness of a family member	Injury from a traffic accident or other accident	Injury of a family member from a traffic accident or other accident	Hospitalization for treatment	Hospitalization of a family member for treatment	Difficulty in self-care	Difficulty in self-care of a family member	Recovery from illness	Recovery of a family member from illness	Serious illness of a relative or close friend	Death of a spouse	Death of a child	Death of a child's spouse	Death of a relative or close friend	Intense argument or fight with a spouse	Separation from spouse	Divorce	Having an affair	Spouse having an affair	Reconciliation with spouse
	1 Male 2 Female	1 60-70 years old 2 70-80 years old 3 80-90 years old 4 Over 90 years old	1Illiterate 2 Primary school 3 Junior high school 4Technical secondary school and high school 5College, undergraduate, or higher	1Widowed 2 Spouse is alive	1 Yes2 No	1Yes 2 No	1No2Yes	1 Strongly disagree 2 Disagree 3 Slightly disagree 4 Neutral 5 Slightly agree 6 Agree 7 Strongly agree												1Very good 2 Good 3 Fair 4Average 5Poor 6Very poor	1 Not at all limited 2 Slightly limited 3 Somewhat limited 4 Largely limited 5Completely limited	1 Not at all affected 2 Slightly affected 3Moderately affected 4 Largely affected 5Extremely affected	1No pain at all 2 Slight pain 3 Moderate pain 4Severe pain 5 Very severe pain	1Very energetic 2 Fairly energetic 3 Somewhat energetic 4 Low energy 5 No energy at all	1Not at all affected 2 Slightly affected 3Moderately affected 4 Largely affected 5Extremely affected			Degree of mental influence:0have no influence;1mild;2moderate;3serious;4ponderosity. Influence duration:1Three months;2within half a year;3within a year;4over one year. life events =(the degree of mental influence)*(Influence duration)*(the frequency of the event)
1	1	1	1	2	2	1	2	5	5	5	5	5	2	2	5	7	6	5	7	2	3	3	4	3	4	4	4	0	0	0	0	0	0	0	0	0	0	0	0	0	0	0	0	0	0	0	0	0	0
2	2	1	1	2	2	1	2	6	6	6	6	6	5	3	6	5	6	4	5	4	4	4	4	3	4	4	4	0	0	0	0	0	0	0	0	0	0	0	0	0	0	0	0	0	0	0	0	0	0
3	2	2	2	2	1	1	1	6	5	6	7	6	4	6	4	4	4	5	4	5	5	5	5	5	5	5	5	0	0	0	0	0	0	0	0	0	0	0	0	0	0	0	0	0	0	0	0	0	0
4	1	2	2	2	1	1	2	2	2	2	4	5	5	4	5	4	4	5	4	1	2	2	2	3	2	5	5	32	0	0	0	0	0	0	0	0	0	0	0	0	12	0	6	0	0	0	0	0	0
5	2	3	1	2	2	2	2	3	6	5	6	7	5	4	6	6	6	3	4	2	3	3	3	2	4	4	4	8	0	0	0	8	2	2	0	0	2	2	8	0	0	0	0	16	0	0	0	0	0
6	1	3	1	2	2	1	1	5	3	5	3	5	5	3	3	5	5	4	5	3	3	3	3	3	3	4	4	0	0	0	2	0	1	1	0	0	1	1	1	0	0	0	0	2	0	0	0	0	0
7	2	1	2	2	2	1	2	1	2	2	2	4	2	2	2	2	4	2	4	1	4	3	3	3	4	4	4	16	0	0	0	0	6	0	0	0	6	0	6	0	0	0	6	6	0	0	0	0	0
8	1	1	4	2	2	2	1	4	4	7	7	5	4	3	7	3	3	5	5	5	5	5	5	4	5	5	5	0	0	0	0	0	0	0	0	0	0	3	0	0	0	0	0	0	0	0	0	0	0
9	1	1	3	2	2	1	2	3	4	6	6	4	4	4	5	3	4	4	4	5	5	5	5	5	5	5	5	0	0	0	0	0	0	1	0	0	0	1	1	0	0	0	1	0	0	0	0	0	0
10	2	2	1	2	1	2	1	2	4	7	7	4	5	4	7	4	4	7	4	3	5	4	5	5	4	4	4	0	0	0	0	0	0	0	0	0	0	0	0	0	0	0	0	0	0	0	0	0	0
11	2	2	3	2	1	2	2	2	2	6	6	2	2	2	5	2	2	5	4	1	4	4	4	3	4	4	4	16	0	0	0	0	0	0	0	0	0	0	0	8	0	0	0	0	0	0	0	0	0
12	1	1	1	2	2	1	1	5	5	5	5	5	2	2	5	7	6	5	7	2	3	3	4	3	4	4	4	0	0	0	0	0	0	0	0	0	0	0	0	0	0	0	0	0	0	0	0	0	0
13	2	1	1	2	2	1	2	6	6	6	6	6	5	3	6	5	6	4	5	4	4	4	4	3	4	4	4	0	0	0	0	0	0	0	0	0	0	0	0	0	0	0	0	0	0	0	0	0	0
14	2	2	2	2	1	1	1	6	5	6	7	6	4	6	4	4	4	5	4	5	5	5	5	5	5	5	5	0	0	0	0	0	0	0	0	0	0	0	0	0	0	0	0	0	0	0	0	0	0
15	1	2	2	2	1	1	2	2	2	2	4	5	5	4	5	4	4	5	4	1	2	2	2	3	2	5	5	32	0	0	0	0	0	0	0	0	0	0	0	0	12	0	6	0	0	0	0	0	0
16	2	3	1	2	2	2	2	3	6	5	6	7	5	4	6	6	6	3	4	2	3	3	3	2	4	4	4	8	0	0	0	8	2	2	0	0	2	2	8	0	0	0	0	16	0	0	0	0	0
17	1	3	1	2	2	1	1	5	3	5	3	5	5	3	3	5	5	4	5	3	3	3	3	3	3	4	4	0	0	0	2	0	1	1	0	0	1	1	1	0	0	0	0	2	0	0	0	0	0
18	2	1	2	2	2	1	2	1	2	2	2	4	2	2	2	2	4	2	4	1	4	3	3	3	4	4	4	16	0	0	0	0	6	0	0	0	6	0	6	0	0	0	6	6	0	0	0	0	0
19	1	1	4	2	2	2	1	4	4	7	7	5	4	3	7	3	3	5	5	5	5	5	5	4	5	5	5	0	0	0	0	0	0	0	0	0	0	3	0	0	0	0	0	0	0	0	0	0	0
20	1	1	3	2	2	1	1	3	4	6	6	4	4	4	5	3	4	4	4	5	5	5	5	5	5	5	5	0	0	0	0	0	0	1	0	0	0	1	1	0	0	0	1	0	0	0	0	0	0
21	2	2	1	2	1	2	2	2	4	7	7	4	5	4	7	4	4	7	4	3	5	4	5	5	4	4	4	0	0	0	0	0	0	0	0	0	0	0	0	0	0	0	0	0	0	0	0	0	0
22	2	2	3	2	1	2	2	2	2	6	6	2	2	2	5	2	2	5	4	1	4	4	4	3	4	4	4	16	0	0	0	0	0	0	0	0	0	0	0	8	0	0	0	0	0	0	0	0	0
23	1	1	1	2	2	1	1	5	5	5	5	5	2	2	5	7	6	5	7	2	3	3	4	3	4	4	4	0	0	0	0	0	0	0	0	0	0	0	0	0	0	0	0	0	0	0	0	0	0
24	2	1	1	2	2	1	1	6	6	6	6	6	5	3	6	5	6	4	5	4	4	4	4	3	4	4	4	0	0	0	0	0	0	0	0	0	0	0	0	0	0	0	0	0	0	0	0	0	0
25	2	2	2	2	1	1	1	6	5	6	7	6	4	6	4	4	4	5	4	5	5	5	5	5	5	5	5	0	0	0	0	0	0	0	0	0	0	0	0	0	0	0	0	0	0	0	0	0	0
26	1	2	2	2	1	1	2	2	2	2	4	5	5	4	5	4	4	5	4	1	2	2	2	3	2	5	5	32	0	0	0	0	0	0	0	0	0	0	0	0	12	0	6	0	0	0	0	0	0
27	2	3	1	2	2	2	2	3	6	5	6	7	5	4	6	6	6	3	4	2	3	3	3	2	4	4	4	8	0	0	0	8	2	2	0	0	2	2	8	0	0	0	0	16	0	0	0	0	0
28	1	3	1	2	2	1	2	5	3	5	3	5	5	3	3	5	5	4	5	3	3	3	3	3	3	4	4	0	0	0	2	0	1	1	0	0	1	1	1	0	0	0	0	2	0	0	0	0	0
29	2	1	2	2	2	1	2	1	2	2	2	4	2	2	2	2	4	2	4	1	4	3	3	3	4	4	4	16	0	0	0	0	6	0	0	0	6	0	6	0	0	0	6	6	0	0	0	0	0
30	1	1	4	2	2	2	2	4	4	7	7	5	4	3	7	3	3	5	5	5	5	5	5	4	5	5	5	0	0	0	0	0	0	0	0	0	0	3	0	0	0	0	0	0	0	0	0	0	0
31	1	1	3	2	2	1	1	3	4	6	6	4	4	4	5	3	4	4	4	5	5	5	5	5	5	5	5	0	0	0	0	0	0	1	0	0	0	1	1	0	0	0	1	0	0	0	0	0	0
32	2	2	1	2	1	2	2	2	4	7	7	4	5	4	7	4	4	7	4	3	5	4	5	5	4	4	4	0	0	0	0	0	0	0	0	0	0	0	0	0	0	0	0	0	0	0	0	0	0
33	2	2	3	2	1	2	2	2	2	6	6	2	2	2	5	2	2	5	4	1	4	4	4	3	4	4	4	16	0	0	0	0	0	0	0	0	0	0	0	8	0	0	0	0	0	0	0	0	0
34	1	1	1	2	2	1	1	5	5	5	5	5	2	2	5	7	6	5	7	2	3	3	4	3	4	4	4	0	0	0	0	0	0	0	0	0	0	0	0	0	0	0	0	0	0	0	0	0	0
35	2	1	1	2	2	1	2	6	6	6	6	6	5	3	6	5	6	4	5	4	4	4	4	3	4	4	4	0	0	0	0	0	0	0	0	0	0	0	0	0	0	0	0	0	0	0	0	0	0
36	2	2	2	2	1	1	1	6	5	6	7	6	4	6	4	4	4	5	4	5	5	5	5	5	5	5	5	0	0	0	0	0	0	0	0	0	0	0	0	0	0	0	0	0	0	0	0	0	0
37	1	2	2	2	1	1	2	2	2	2	4	5	5	4	5	4	4	5	4	1	2	2	2	3	2	5	5	32	0	0	0	0	0	0	0	0	0	0	0	0	12	0	6	0	0	0	0	0	0
38	2	3	1	2	2	2	2	3	6	5	6	7	5	4	6	6	6	3	4	2	3	3	3	2	4	4	4	8	0	0	0	8	2	2	0	0	2	2	8	0	0	0	0	16	0	0	0	0	0
39	1	3	1	2	2	1	2	5	3	5	3	5	5	3	3	5	5	4	5	3	3	3	3	3	3	4	4	0	0	0	2	0	1	1	0	0	1	1	1	0	0	0	0	2	0	0	0	0	0
40	2	1	2	2	2	1	2	1	2	2	2	4	2	2	2	2	4	2	4	1	4	3	3	3	4	4	4	16	0	0	0	0	6	0	0	0	6	0	6	0	0	0	6	6	0	0	0	0	0
41	1	1	4	2	2	2	1	4	4	7	7	5	4	3	7	3	3	5	5	5	5	5	5	4	5	5	5	0	0	0	0	0	0	0	0	0	0	3	0	0	0	0	0	0	0	0	0	0	0
42	1	1	3	2	2	1	1	3	4	6	6	4	4	4	5	3	4	4	4	5	5	5	5	5	5	5	5	0	0	0	0	0	0	1	0	0	0	1	1	0	0	0	1	0	0	0	0	0	0
43	2	2	1	2	1	2	1	2	4	7	7	4	5	4	7	4	4	7	4	3	5	4	5	5	4	4	4	0	0	0	0	0	0	0	0	0	0	0	0	0	0	0	0	0	0	0	0	0	0
44	2	2	3	2	1	2	2	2	2	6	6	2	2	2	5	2	2	5	4	1	4	4	4	3	4	4	4	16	0	0	0	0	0	0	0	0	0	0	0	8	0	0	0	0	0	0	0	0	0
45	1	1	1	2	2	1	1	5	5	5	5	5	2	2	5	7	6	5	7	2	3	3	4	3	4	4	4	0	0	0	0	0	0	0	0	0	0	0	0	0	0	0	0	0	0	0	0	0	0
46	2	1	1	2	2	1	1	6	6	6	6	6	5	3	6	5	6	4	5	4	4	4	4	3	4	4	4	0	0	0	0	0	0	0	0	0	0	0	0	0	0	0	0	0	0	0	0	0	0
47	2	2	2	2	1	1	1	6	5	6	7	6	4	6	4	4	4	5	4	5	5	5	5	5	5	5	5	0	0	0	0	0	0	0	0	0	0	0	0	0	0	0	0	0	0	0	0	0	0
48	1	2	2	2	1	1	2	2	2	2	4	5	5	4	5	4	4	5	4	1	2	2	2	3	2	5	5	32	0	0	0	0	0	0	0	0	0	0	0	0	12	0	6	0	0	0	0	0	0
49	2	3	1	2	2	2	2	3	6	5	6	7	5	4	6	6	6	3	4	2	3	3	3	2	4	4	4	8	0	0	0	8	2	2	0	0	2	2	8	0	0	0	0	16	0	0	0	0	0
50	1	3	1	2	2	1	2	5	3	5	3	5	5	3	3	5	5	4	5	3	3	3	3	3	3	4	4	0	0	0	2	0	1	1	0	0	1	1	1	0	0	0	0	2	0	0	0	0	0
51	2	1	2	2	2	1	2	1	2	2	2	4	2	2	2	2	4	2	4	1	4	3	3	3	4	4	4	16	0	0	0	0	6	0	0	0	6	0	6	0	0	0	6	6	0	0	0	0	0
52	1	1	4	2	2	2	1	4	4	7	7	5	4	3	7	3	3	5	5	5	5	5	5	4	5	5	5	0	0	0	0	0	0	0	0	0	0	3	0	0	0	0	0	0	0	0	0	0	0
53	1	1	3	2	2	1	1	3	4	6	6	4	4	4	5	3	4	4	4	5	5	5	5	5	5	5	5	0	0	0	0	0	0	1	0	0	0	1	1	0	0	0	1	0	0	0	0	0	0
54	2	2	1	2	1	2	1	2	4	7	7	4	5	4	7	4	4	7	4	3	5	4	5	5	4	4	4	0	0	0	0	0	0	0	0	0	0	0	0	0	0	0	0	0	0	0	0	0	0
55	2	2	3	2	1	2	2	2	2	6	6	2	2	2	5	2	2	5	4	1	4	4	4	3	4	4	4	16	0	0	0	0	0	0	0	0	0	0	0	8	0	0	0	0	0	0	0	0	0
56	1	1	1	2	2	1	1	5	5	5	5	5	2	2	5	7	6	5	7	2	3	3	4	3	4	4	4	0	0	0	0	0	0	0	0	0	0	0	0	0	0	0	0	0	0	0	0	0	0
57	2	1	1	2	2	1	2	6	6	6	6	6	5	3	6	5	6	4	5	4	4	4	4	3	4	4	4	0	0	0	0	0	0	0	0	0	0	0	0	0	0	0	0	0	0	0	0	0	0
58	2	2	2	2	1	1	1	6	5	6	7	6	4	6	4	4	4	5	4	5	5	5	5	5	5	5	5	0	0	0	0	0	0	0	0	0	0	0	0	0	0	0	0	0	0	0	0	0	0
59	1	2	2	2	1	1	2	2	2	2	4	5	5	4	5	4	4	5	4	1	2	2	2	3	2	5	5	32	0	0	0	0	0	0	0	0	0	0	0	0	12	0	6	0	0	0	0	0	0
60	2	3	1	2	2	2	2	3	6	5	6	7	5	4	6	6	6	3	4	2	3	3	3	2	4	4	4	8	0	0	0	8	2	2	0	0	2	2	8	0	0	0	0	16	0	0	0	0	0
61	1	3	1	2	2	1	2	5	3	5	3	5	5	3	3	5	5	4	5	3	3	3	3	3	3	4	4	0	0	0	2	0	1	1	0	0	1	1	1	0	0	0	0	2	0	0	0	0	0
62	2	1	2	2	2	1	2	1	2	2	2	4	2	2	2	2	4	2	4	1	4	3	3	3	4	4	4	16	0	0	0	0	6	0	0	0	6	0	6	0	0	0	6	6	0	0	0	0	0
63	1	1	4	2	2	2	1	4	4	7	7	5	4	3	7	3	3	5	5	5	5	5	5	4	5	5	5	0	0	0	0	0	0	0	0	0	0	3	0	0	0	0	0	0	0	0	0	0	0
64	1	1	3	2	2	1	1	3	4	6	6	4	4	4	5	3	4	4	4	5	5	5	5	5	5	5	5	0	0	0	0	0	0	1	0	0	0	1	1	0	0	0	1	0	0	0	0	0	0
65	2	2	1	2	1	2	1	2	4	7	7	4	5	4	7	4	4	7	4	3	5	4	5	5	4	4	4	0	0	0	0	0	0	0	0	0	0	0	0	0	0	0	0	0	0	0	0	0	0
66	2	2	3	2	1	2	2	2	2	6	6	2	2	2	5	2	2	5	4	1	4	4	4	3	4	4	4	16	0	0	0	0	0	0	0	0	0	0	0	8	0	0	0	0	0	0	0	0	0
67	1	1	1	2	2	1	1	5	5	5	5	5	2	2	5	7	6	5	7	2	3	3	4	3	4	4	4	0	0	0	0	0	0	0	0	0	0	0	0	0	0	0	0	0	0	0	0	0	0
68	2	1	1	2	2	1	2	6	6	6	6	6	5	3	6	5	6	4	5	4	4	4	4	3	4	4	4	0	0	0	0	0	0	0	0	0	0	0	0	0	0	0	0	0	0	0	0	0	0
69	2	2	2	2	1	1	1	6	5	6	7	6	4	6	4	4	4	5	4	5	5	5	5	5	5	5	5	0	0	0	0	0	0	0	0	0	0	0	0	0	0	0	0	0	0	0	0	0	0
70	1	2	2	2	1	1	2	2	2	2	4	5	5	4	5	4	4	5	4	1	2	2	2	3	2	5	5	32	0	0	0	0	0	0	0	0	0	0	0	0	12	0	6	0	0	0	0	0	0
71	2	3	1	2	2	2	2	3	6	5	6	7	5	4	6	6	6	3	4	2	3	3	3	2	4	4	4	8	0	0	0	8	2	2	0	0	2	2	8	0	0	0	0	16	0	0	0	0	0
72	1	3	1	2	2	1	1	5	3	5	3	5	5	3	3	5	5	4	5	3	3	3	3	3	3	4	4	0	0	0	2	0	1	1	0	0	1	1	1	0	0	0	0	2	0	0	0	0	0
73	2	1	2	2	2	1	2	1	2	2	2	4	2	2	2	2	4	2	4	1	4	3	3	3	4	4	4	16	0	0	0	0	6	0	0	0	6	0	6	0	0	0	6	6	0	0	0	0	0
74	1	1	4	2	2	2	1	4	4	7	7	5	4	3	7	3	3	5	5	5	5	5	5	4	5	5	5	0	0	0	0	0	0	0	0	0	0	3	0	0	0	0	0	0	0	0	0	0	0
75	1	1	3	2	2	1	2	3	4	6	6	4	4	4	5	3	4	4	4	5	5	5	5	5	5	5	5	0	0	0	0	0	0	1	0	0	0	1	1	0	0	0	1	0	0	0	0	0	0
76	2	2	1	2	1	2	1	2	4	7	7	4	5	4	7	4	4	7	4	3	5	4	5	5	4	4	4	0	0	0	0	0	0	0	0	0	0	0	0	0	0	0	0	0	0	0	0	0	0
77	2	2	3	2	1	2	2	2	2	6	6	2	2	2	5	2	2	5	4	1	4	4	4	3	4	4	4	16	0	0	0	0	0	0	0	0	0	0	0	8	0	0	0	0	0	0	0	0	0
78	1	1	1	2	2	1	2	5	5	5	5	5	2	2	5	7	6	5	7	2	3	3	4	3	4	4	4	0	0	0	0	0	0	0	0	0	0	0	0	0	0	0	0	0	0	0	0	0	0
79	2	1	1	2	2	1	2	6	6	6	6	6	5	3	6	5	6	4	5	4	4	4	4	3	4	4	4	0	0	0	0	0	0	0	0	0	0	0	0	0	0	0	0	0	0	0	0	0	0
80	2	2	2	2	1	1	2	6	5	6	7	6	4	6	4	4	4	5	4	5	5	5	5	5	5	5	5	0	0	0	0	0	0	0	0	0	0	0	0	0	0	0	0	0	0	0	0	0	0
81	1	2	2	2	1	1	2	2	2	2	4	5	5	4	5	4	4	5	4	1	2	2	2	3	2	5	5	32	0	0	0	0	0	0	0	0	0	0	0	0	12	0	6	0	0	0	0	0	0
82	2	3	1	2	2	2	2	3	6	5	6	7	5	4	6	6	6	3	4	2	3	3	3	2	4	4	4	8	0	0	0	8	2	2	0	0	2	2	8	0	0	0	0	16	0	0	0	0	0
83	1	3	1	2	2	1	1	5	3	5	3	5	5	3	3	5	5	4	5	3	3	3	3	3	3	4	4	0	0	0	2	0	1	1	0	0	1	1	1	0	0	0	0	2	0	0	0	0	0
84	2	1	2	2	2	1	2	1	2	2	2	4	2	2	2	2	4	2	4	1	4	3	3	3	4	4	4	16	0	0	0	0	6	0	0	0	6	0	6	0	0	0	6	6	0	0	0	0	0
85	1	1	4	2	2	2	1	4	4	7	7	5	4	3	7	3	3	5	5	5	5	5	5	4	5	5	5	0	0	0	0	0	0	0	0	0	0	3	0	0	0	0	0	0	0	0	0	0	0
86	1	1	3	2	2	1	2	3	4	6	6	4	4	4	5	3	4	4	4	5	5	5	5	5	5	5	5	0	0	0	0	0	0	1	0	0	0	1	1	0	0	0	1	0	0	0	0	0	0
87	2	2	1	2	1	2	1	2	4	7	7	4	5	4	7	4	4	7	4	3	5	4	5	5	4	4	4	0	0	0	0	0	0	0	0	0	0	0	0	0	0	0	0	0	0	0	0	0	0
88	2	2	3	2	1	2	2	2	2	6	6	2	2	2	5	2	2	5	4	1	4	4	4	3	4	4	4	16	0	0	0	0	0	0	0	0	0	0	0	8	0	0	0	0	0	0	0	0	0
89	1	1	1	2	2	1	2	5	5	5	5	5	2	2	5	7	6	5	7	2	3	3	4	3	4	4	4	0	0	0	0	0	0	0	0	0	0	0	0	0	0	0	0	0	0	0	0	0	0
90	2	1	1	2	2	1	1	6	6	6	6	6	5	3	6	5	6	4	5	4	4	4	4	3	4	4	4	0	0	0	0	0	0	0	0	0	0	0	0	0	0	0	0	0	0	0	0	0	0
91	2	2	2	2	1	1	2	6	5	6	7	6	4	6	4	4	4	5	4	5	5	5	5	5	5	5	5	0	0	0	0	0	0	0	0	0	0	0	0	0	0	0	0	0	0	0	0	0	0
92	1	2	2	2	1	1	2	2	2	2	4	5	5	4	5	4	4	5	4	1	2	2	2	3	2	5	5	32	0	0	0	0	0	0	0	0	0	0	0	0	12	0	6	0	0	0	0	0	0
93	2	3	1	2	2	2	2	3	6	5	6	7	5	4	6	6	6	3	4	2	3	3	3	2	4	4	4	8	0	0	0	8	2	2	0	0	2	2	8	0	0	0	0	16	0	0	0	0	0
94	1	3	1	2	2	1	1	5	3	5	3	5	5	3	3	5	5	4	5	3	3	3	3	3	3	4	4	0	0	0	2	0	1	1	0	0	1	1	1	0	0	0	0	2	0	0	0	0	0
95	2	1	2	2	2	1	2	1	2	2	2	4	2	2	2	2	4	2	4	1	4	3	3	3	4	4	4	16	0	0	0	0	6	0	0	0	6	0	6	0	0	0	6	6	0	0	0	0	0
96	1	1	4	2	2	2	1	4	4	7	7	5	4	3	7	3	3	5	5	5	5	5	5	4	5	5	5	0	0	0	0	0	0	0	0	0	0	3	0	0	0	0	0	0	0	0	0	0	0
97	1	1	3	2	2	1	1	3	4	6	6	4	4	4	5	3	4	4	4	5	5	5	5	5	5	5	5	0	0	0	0	0	0	1	0	0	0	1	1	0	0	0	1	0	0	0	0	0	0
98	2	2	1	2	1	2	1	2	4	7	7	4	5	4	7	4	4	7	4	3	5	4	5	5	4	4	4	0	0	0	0	0	0	0	0	0	0	0	0	0	0	0	0	0	0	0	0	0	0
99	2	2	3	2	1	2	2	2	2	6	6	2	2	2	5	2	2	5	4	1	4	4	4	3	4	4	4	16	0	0	0	0	0	0	0	0	0	0	0	8	0	0	0	0	0	0	0	0	0
100	1	1	1	2	2	1	2	5	5	5	5	5	2	2	5	7	6	5	7	2	3	3	4	3	4	4	4	0	0	0	0	0	0	0	0	0	0	0	0	0	0	0	0	0	0	0	0	0	0
101	2	1	1	2	2	1	1	6	6	6	6	6	5	3	6	5	6	4	5	4	4	4	4	3	4	4	4	0	0	0	0	0	0	0	0	0	0	0	0	0	0	0	0	0	0	0	0	0	0
102	2	2	2	2	1	1	1	6	5	6	7	6	4	6	4	4	4	5	4	5	5	5	5	5	5	5	5	0	0	0	0	0	0	0	0	0	0	0	0	0	0	0	0	0	0	0	0	0	0
103	1	2	2	2	1	1	2	2	2	2	4	5	5	4	5	4	4	5	4	1	2	2	2	3	2	5	5	32	0	0	0	0	0	0	0	0	0	0	0	0	12	0	6	0	0	0	0	0	0
104	2	3	1	2	2	2	2	3	6	5	6	7	5	4	6	6	6	3	4	2	3	3	3	2	4	4	4	8	0	0	0	8	2	2	0	0	2	2	8	0	0	0	0	16	0	0	0	0	0
105	1	3	1	2	2	1	1	5	3	5	3	5	5	3	3	5	5	4	5	3	3	3	3	3	3	4	4	0	0	0	2	0	1	1	0	0	1	1	1	0	0	0	0	2	0	0	0	0	0
106	2	1	2	2	2	1	2	1	2	2	2	4	2	2	2	2	4	2	4	1	4	3	3	3	4	4	4	16	0	0	0	0	6	0	0	0	6	0	6	0	0	0	6	6	0	0	0	0	0
107	1	1	4	2	2	2	2	4	4	7	7	5	4	3	7	3	3	5	5	5	5	5	5	4	5	5	5	0	0	0	0	0	0	0	0	0	0	3	0	0	0	0	0	0	0	0	0	0	0
108	1	1	3	2	2	1	1	3	4	6	6	4	4	4	5	3	4	4	4	5	5	5	5	5	5	5	5	0	0	0	0	0	0	1	0	0	0	1	1	0	0	0	1	0	0	0	0	0	0
109	2	2	1	2	1	2	1	2	4	7	7	4	5	4	7	4	4	7	4	3	5	4	5	5	4	4	4	0	0	0	0	0	0	0	0	0	0	0	0	0	0	0	0	0	0	0	0	0	0
110	2	2	3	2	1	2	2	2	2	6	6	2	2	2	5	2	2	5	4	1	4	4	4	3	4	4	4	16	0	0	0	0	0	0	0	0	0	0	0	8	0	0	0	0	0	0	0	0	0
111	1	1	1	2	2	1	1	5	5	5	5	5	2	2	5	7	6	5	7	2	3	3	4	3	4	4	4	0	0	0	0	0	0	0	0	0	0	0	0	0	0	0	0	0	0	0	0	0	0
112	2	1	1	2	2	1	1	6	6	6	6	6	5	3	6	5	6	4	5	4	4	4	4	3	4	4	4	0	0	0	0	0	0	0	0	0	0	0	0	0	0	0	0	0	0	0	0	0	0
113	2	2	2	2	1	1	1	6	5	6	7	6	4	6	4	4	4	5	4	5	5	5	5	5	5	5	5	0	0	0	0	0	0	0	0	0	0	0	0	0	0	0	0	0	0	0	0	0	0
114	1	2	2	2	1	1	2	2	2	2	4	5	5	4	5	4	4	5	4	1	2	2	2	3	2	5	5	32	0	0	0	0	0	0	0	0	0	0	0	0	12	0	6	0	0	0	0	0	0
115	2	3	1	1	2	2	2	3	6	5	6	7	5	4	6	6	6	3	4	2	3	3	3	2	4	4	4	8	0	0	0	8	2	2	0	0	2	2	8	0	0	0	0	16	0	0	0	0	0
116	1	3	1	1	2	1	1	5	3	5	3	5	5	3	3	5	5	4	5	3	3	3	3	3	3	4	4	0	0	0	2	0	1	1	0	0	1	1	1	0	0	0	0	2	0	0	0	0	0
117	2	1	2	1	2	1	2	1	2	2	2	4	2	2	2	2	4	2	4	1	4	3	3	3	4	4	4	16	0	0	0	0	6	0	0	0	6	0	6	0	0	0	6	6	0	0	0	0	0
118	1	1	4	1	2	2	2	4	4	7	7	5	4	3	7	3	3	5	5	5	5	5	5	4	5	5	5	0	0	0	0	0	0	0	0	0	0	3	0	0	0	0	0	0	0	0	0	0	0
119	1	1	3	2	2	1	1	3	4	6	6	4	4	4	5	3	4	4	4	5	5	5	5	5	5	5	5	0	0	0	0	0	0	1	0	0	0	1	1	0	0	0	1	0	0	0	0	0	0
120	2	2	1	2	1	2	2	2	4	7	7	4	5	4	7	4	4	7	4	3	5	4	5	5	4	4	4	0	0	0	0	0	0	0	0	0	0	0	0	0	0	0	0	0	0	0	0	0	0
121	2	2	3	2	1	2	2	2	2	6	6	2	2	2	5	2	2	5	4	1	4	4	4	3	4	4	4	16	0	0	0	0	0	0	0	0	0	0	0	8	0	0	0	0	0	0	0	0	0
122	1	1	1	2	2	1	1	5	5	5	5	5	2	2	5	7	6	5	7	2	3	3	4	3	4	4	4	0	0	0	0	0	0	0	0	0	0	0	0	0	0	0	0	0	0	0	0	0	0
123	2	1	1	2	2	1	1	6	6	6	6	6	5	3	6	5	6	4	5	4	4	4	4	3	4	4	4	0	0	0	0	0	0	0	0	0	0	0	0	0	0	0	0	0	0	0	0	0	0
124	2	2	2	2	1	1	1	6	5	6	7	6	4	6	4	4	4	5	4	5	5	5	5	5	5	5	5	0	0	0	0	0	0	0	0	0	0	0	0	0	0	0	0	0	0	0	0	0	0
125	1	2	2	1	1	1	2	2	2	2	4	5	5	4	5	4	4	5	4	1	2	2	2	3	2	5	5	32	0	0	0	0	0	0	0	0	0	0	0	0	12	0	6	0	0	0	0	0	0
126	2	3	1	2	2	2	2	3	6	5	6	7	5	4	6	6	6	3	4	2	3	3	3	2	4	4	4	8	0	0	0	8	2	2	0	0	2	2	8	0	0	0	0	16	0	0	0	0	0
127	1	3	1	1	2	1	2	5	3	5	3	5	5	3	3	5	5	4	5	3	3	3	3	3	3	4	4	0	0	0	2	0	1	1	0	0	1	1	1	0	0	0	0	2	0	0	0	0	0
128	2	1	2	1	2	1	2	1	2	2	2	4	2	2	2	2	4	2	4	1	4	3	3	3	4	4	4	16	0	0	0	0	6	0	0	0	6	0	6	0	0	0	6	6	0	0	0	0	0
129	1	1	4	2	2	2	1	4	4	7	7	5	4	3	7	3	3	5	5	5	5	5	5	4	5	5	5	0	0	0	0	0	0	0	0	0	0	3	0	0	0	0	0	0	0	0	0	0	0
130	1	1	3	2	2	1	1	3	4	6	6	4	4	4	5	3	4	4	4	5	5	5	5	5	5	5	5	0	0	0	0	0	0	1	0	0	0	1	1	0	0	0	1	0	0	0	0	0	0
131	2	2	1	1	1	2	1	2	4	7	7	4	5	4	7	4	4	7	4	3	5	4	5	5	4	4	4	0	0	0	0	0	0	0	0	0	0	0	0	0	0	0	0	0	0	0	0	0	0
132	2	2	3	2	1	2	2	2	2	6	6	2	2	2	5	2	2	5	4	1	4	4	4	3	4	4	4	16	0	0	0	0	0	0	0	0	0	0	0	8	0	0	0	0	0	0	0	0	0
133	1	1	1	2	2	1	1	5	5	5	5	5	2	2	5	7	6	5	7	2	3	3	4	3	4	4	4	0	0	0	0	0	0	0	0	0	0	0	0	0	0	0	0	0	0	0	0	0	0
134	2	1	1	2	2	1	2	6	6	6	6	6	5	3	6	5	6	4	5	4	4	4	4	3	4	4	4	0	0	0	0	0	0	0	0	0	0	0	0	0	0	0	0	0	0	0	0	0	0
135	2	2	2	2	1	1	1	6	5	6	7	6	4	6	4	4	4	5	4	5	5	5	5	5	5	5	5	0	0	0	0	0	0	0	0	0	0	0	0	0	0	0	0	0	0	0	0	0	0
136	1	2	2	2	1	1	2	2	2	2	4	5	5	4	5	4	4	5	4	1	2	2	2	3	2	5	5	32	0	0	0	0	0	0	0	0	0	0	0	0	12	0	6	0	0	0	0	0	0
137	2	3	1	2	2	2	2	3	6	5	6	7	5	4	6	6	6	3	4	2	3	3	3	2	4	4	4	8	0	0	0	8	2	2	0	0	2	2	8	0	0	0	0	16	0	0	0	0	0
138	1	3	1	2	2	1	1	5	3	5	3	5	5	3	3	5	5	4	5	3	3	3	3	3	3	4	4	0	0	0	2	0	1	1	0	0	1	1	1	0	0	0	0	2	0	0	0	0	0
139	2	1	2	1	2	1	2	1	2	2	2	4	2	2	2	2	4	2	4	1	4	3	3	3	4	4	4	16	0	0	0	0	6	0	0	0	6	0	6	0	0	0	6	6	0	0	0	0	0
140	1	1	4	1	2	2	1	4	4	7	7	5	4	3	7	3	3	5	5	5	5	5	5	4	5	5	5	0	0	0	0	0	0	0	0	0	0	3	0	0	0	0	0	0	0	0	0	0	0
141	1	1	3	1	2	1	1	3	4	6	6	4	4	4	5	3	4	4	4	5	5	5	5	5	5	5	5	0	0	0	0	0	0	1	0	0	0	1	1	0	0	0	1	0	0	0	0	0	0
142	2	2	1	1	1	2	2	2	4	7	7	4	5	4	7	4	4	7	4	3	5	4	5	5	4	4	4	0	0	0	0	0	0	0	0	0	0	0	0	0	0	0	0	0	0	0	0	0	0
143	2	2	3	2	1	2	2	2	2	6	6	2	2	2	5	2	2	5	4	1	4	4	4	3	4	4	4	16	0	0	0	0	0	0	0	0	0	0	0	8	0	0	0	0	0	0	0	0	0
144	1	1	1	2	2	1	1	5	5	5	5	5	2	2	5	7	6	5	7	2	3	3	4	3	4	4	4	0	0	0	0	0	0	0	0	0	0	0	0	0	0	0	0	0	0	0	0	0	0
145	2	1	1	1	2	1	1	6	6	6	6	6	5	3	6	5	6	4	5	4	4	4	4	3	4	4	4	0	0	0	0	0	0	0	0	0	0	0	0	0	0	0	0	0	0	0	0	0	0
146	2	2	2	2	1	1	1	6	5	6	7	6	4	6	4	4	4	5	4	5	5	5	5	5	5	5	5	0	0	0	0	0	0	0	0	0	0	0	0	0	0	0	0	0	0	0	0	0	0
147	1	2	2	1	1	1	2	2	2	2	4	5	5	4	5	4	4	5	4	1	2	2	2	3	2	5	5	32	0	0	0	0	0	0	0	0	0	0	0	0	12	0	6	0	0	0	0	0	0
148	2	3	1	1	2	2	2	3	6	5	6	7	5	4	6	6	6	3	4	2	3	3	3	2	4	4	4	8	0	0	0	8	2	2	0	0	2	2	8	0	0	0	0	16	0	0	0	0	0
149	1	3	1	1	2	1	2	5	3	5	3	5	5	3	3	5	5	4	5	3	3	3	3	3	3	4	4	0	0	0	2	0	1	1	0	0	1	1	1	0	0	0	0	2	0	0	0	0	0
150	2	1	2	2	2	1	2	1	2	2	2	4	2	2	2	2	4	2	4	1	4	3	3	3	4	4	4	16	0	0	0	0	6	0	0	0	6	0	6	0	0	0	6	6	0	0	0	0	0
151	1	1	4	1	2	2	1	4	4	7	7	5	4	3	7	3	3	5	5	5	5	5	5	4	5	5	5	0	0	0	0	0	0	0	0	0	0	3	0	0	0	0	0	0	0	0	0	0	0
152	1	1	3	2	2	1	2	3	4	6	6	4	4	4	5	3	4	4	4	5	5	5	5	5	5	5	5	0	0	0	0	0	0	1	0	0	0	1	1	0	0	0	1	0	0	0	0	0	0
153	2	2	1	2	1	2	1	2	4	7	7	4	5	4	7	4	4	7	4	3	5	4	5	5	4	4	4	0	0	0	0	0	0	0	0	0	0	0	0	0	0	0	0	0	0	0	0	0	0
154	2	2	3	2	1	2	2	2	2	6	6	2	2	2	5	2	2	5	4	1	4	4	4	3	4	4	4	16	0	0	0	0	0	0	0	0	0	0	0	8	0	0	0	0	0	0	0	0	0
155	1	1	1	2	2	1	1	5	5	5	5	5	2	2	5	7	6	5	7	2	3	3	4	3	4	4	4	0	0	0	0	0	0	0	0	0	0	0	0	0	0	0	0	0	0	0	0	0	0
156	2	1	1	2	2	1	1	6	6	6	6	6	5	3	6	5	6	4	5	4	4	4	4	3	4	4	4	0	0	0	0	0	0	0	0	0	0	0	0	0	0	0	0	0	0	0	0	0	0
157	2	2	2	1	1	1	1	6	5	6	7	6	4	6	4	4	4	5	4	5	5	5	5	5	5	5	5	0	0	0	0	0	0	0	0	0	0	0	0	0	0	0	0	0	0	0	0	0	0
158	1	2	2	2	1	1	2	2	2	2	4	5	5	4	5	4	4	5	4	1	2	2	2	3	2	5	5	32	0	0	0	0	0	0	0	0	0	0	0	0	12	0	6	0	0	0	0	0	0
159	2	3	1	1	2	2	2	3	6	5	6	7	5	4	6	6	6	3	4	2	3	3	3	2	4	4	4	8	0	0	0	8	2	2	0	0	2	2	8	0	0	0	0	16	0	0	0	0	0
160	1	3	1	2	2	1	2	5	3	5	3	5	5	3	3	5	5	4	5	3	3	3	3	3	3	4	4	0	0	0	2	0	1	1	0	0	1	1	1	0	0	0	0	2	0	0	0	0	0
161	2	1	2	1	2	1	2	1	2	2	2	4	2	2	2	2	4	2	4	1	4	3	3	3	4	4	4	16	0	0	0	0	6	0	0	0	6	0	6	0	0	0	6	6	0	0	0	0	0
162	1	1	4	1	2	2	1	4	4	7	7	5	4	3	7	3	3	5	5	5	5	5	5	4	5	5	5	0	0	0	0	0	0	0	0	0	0	3	0	0	0	0	0	0	0	0	0	0	0
163	1	1	3	1	2	1	1	3	4	6	6	4	4	4	5	3	4	4	4	5	5	5	5	5	5	5	5	0	0	0	0	0	0	1	0	0	0	1	1	0	0	0	1	0	0	0	0	0	0
164	2	2	1	2	1	2	1	2	4	7	7	4	5	4	7	4	4	7	4	3	5	4	5	5	4	4	4	0	0	0	0	0	0	0	0	0	0	0	0	0	0	0	0	0	0	0	0	0	0
165	2	2	3	1	1	2	2	2	2	6	6	2	2	2	5	2	2	5	4	1	4	4	4	3	4	4	4	16	0	0	0	0	0	0	0	0	0	0	0	8	0	0	0	0	0	0	0	0	0
166	1	1	1	1	2	1	1	5	5	5	5	5	2	2	5	7	6	5	7	2	3	3	4	3	4	4	4	0	0	0	0	0	0	0	0	0	0	0	0	0	0	0	0	0	0	0	0	0	0
167	2	1	1	1	2	1	1	6	6	6	6	6	5	3	6	5	6	4	5	4	4	4	4	3	4	4	4	0	0	0	0	0	0	0	0	0	0	0	0	0	0	0	0	0	0	0	0	0	0
168	2	2	2	1	1	1	1	6	5	6	7	6	4	6	4	4	4	5	4	5	5	5	5	5	5	5	5	0	0	0	0	0	0	0	0	0	0	0	0	0	0	0	0	0	0	0	0	0	0
169	1	2	2	1	1	1	2	2	2	2	4	5	5	4	5	4	4	5	4	1	2	2	2	3	2	5	5	32	0	0	0	0	0	0	0	0	0	0	0	0	12	0	6	0	0	0	0	0	0
170	2	3	1	1	2	2	2	3	6	5	6	7	5	4	6	6	6	3	4	2	3	3	3	2	4	4	4	8	0	0	0	8	2	2	0	0	2	2	8	0	0	0	0	16	0	0	0	0	0
171	1	3	1	1	2	1	2	5	3	5	3	5	5	3	3	5	5	4	5	3	3	3	3	3	3	4	4	0	0	0	2	0	1	1	0	0	1	1	1	0	0	0	0	2	0	0	0	0	0
172	2	1	2	2	2	1	2	1	2	2	2	4	2	2	2	2	4	2	4	1	4	3	3	3	4	4	4	16	0	0	0	0	6	0	0	0	6	0	6	0	0	0	6	6	0	0	0	0	0
173	1	1	4	2	2	2	1	4	4	7	7	5	4	3	7	3	3	5	5	5	5	5	5	4	5	5	5	0	0	0	0	0	0	0	0	0	0	3	0	0	0	0	0	0	0	0	0	0	0
174	1	1	3	2	2	1	1	3	4	6	6	4	4	4	5	3	4	4	4	5	5	5	5	5	5	5	5	0	0	0	0	0	0	1	0	0	0	1	1	0	0	0	1	0	0	0	0	0	0
175	2	2	1	1	1	2	1	2	4	7	7	4	5	4	7	4	4	7	4	3	5	4	5	5	4	4	4	0	0	0	0	0	0	0	0	0	0	0	0	0	0	0	0	0	0	0	0	0	0
176	2	2	3	1	1	2	2	2	2	6	6	2	2	2	5	2	2	5	4	1	4	4	4	3	4	4	4	16	0	0	0	0	0	0	0	0	0	0	0	8	0	0	0	0	0	0	0	0	0
177	1	1	1	2	2	1	1	5	5	5	5	5	2	2	5	7	6	5	7	2	3	3	4	3	4	4	4	0	0	0	0	0	0	0	0	0	0	0	0	0	0	0	0	0	0	0	0	0	0
178	2	1	1	2	2	1	1	6	6	6	6	6	5	3	6	5	6	4	5	4	4	4	4	3	4	4	4	0	0	0	0	0	0	0	0	0	0	0	0	0	0	0	0	0	0	0	0	0	0
179	2	2	2	1	1	1	1	6	5	6	7	6	4	6	4	4	4	5	4	5	5	5	5	5	5	5	5	0	0	0	0	0	0	0	0	0	0	0	0	0	0	0	0	0	0	0	0	0	0
180	1	2	2	1	1	1	2	2	2	2	4	5	5	4	5	4	4	5	4	1	2	2	2	3	2	5	5	32	0	0	0	0	0	0	0	0	0	0	0	0	12	0	6	0	0	0	0	0	0
181	2	3	1	1	2	2	2	3	6	5	6	7	5	4	6	6	6	3	4	2	3	3	3	2	4	4	4	8	0	0	0	8	2	2	0	0	2	2	8	0	0	0	0	16	0	0	0	0	0
182	1	3	1	2	2	1	2	5	3	5	3	5	5	3	3	5	5	4	5	3	3	3	3	3	3	4	4	0	0	0	2	0	1	1	0	0	1	1	1	0	0	0	0	2	0	0	0	0	0
183	2	1	2	2	2	1	2	1	2	2	2	4	2	2	2	2	4	2	4	1	4	3	3	3	4	4	4	16	0	0	0	0	6	0	0	0	6	0	6	0	0	0	6	6	0	0	0	0	0
184	1	1	4	1	2	2	2	4	4	7	7	5	4	3	7	3	3	5	5	5	5	5	5	4	5	5	5	0	0	0	0	0	0	0	0	0	0	3	0	0	0	0	0	0	0	0	0	0	0
185	1	1	3	2	2	1	1	3	4	6	6	4	4	4	5	3	4	4	4	5	5	5	5	5	5	5	5	0	0	0	0	0	0	1	0	0	0	1	1	0	0	0	1	0	0	0	0	0	0
186	2	2	1	2	1	2	1	2	4	7	7	4	5	4	7	4	4	7	4	3	5	4	5	5	4	4	4	0	0	0	0	0	0	0	0	0	0	0	0	0	0	0	0	0	0	0	0	0	0
187	2	2	3	1	1	2	2	2	2	6	6	2	2	2	5	2	2	5	4	1	4	4	4	3	4	4	4	16	0	0	0	0	0	0	0	0	0	0	0	8	0	0	0	0	0	0	0	0	0
188	1	1	1	2	2	1	1	5	5	5	5	5	2	2	5	7	6	5	7	2	3	3	4	3	4	4	4	0	0	0	0	0	0	0	0	0	0	0	0	0	0	0	0	0	0	0	0	0	0
189	2	1	1	2	2	1	1	6	6	6	6	6	5	3	6	5	6	4	5	4	4	4	4	3	4	4	4	0	0	0	0	0	0	0	0	0	0	0	0	0	0	0	0	0	0	0	0	0	0
190	2	2	2	2	1	1	2	6	5	6	7	6	4	6	4	4	4	5	4	5	5	5	5	5	5	5	5	0	0	0	0	0	0	0	0	0	0	0	0	0	0	0	0	0	0	0	0	0	0
191	1	2	2	1	1	1	2	2	2	2	4	5	5	4	5	4	4	5	4	1	2	2	2	3	2	5	5	32	0	0	0	0	0	0	0	0	0	0	0	0	12	0	6	0	0	0	0	0	0
192	2	3	1	1	2	2	2	3	6	5	6	7	5	4	6	6	6	3	4	2	3	3	3	2	4	4	4	8	0	0	0	8	2	2	0	0	2	2	8	0	0	0	0	16	0	0	0	0	0
193	1	3	1	1	2	1	2	5	3	5	3	5	5	3	3	5	5	4	5	3	3	3	3	3	3	4	4	0	0	0	2	0	1	1	0	0	1	1	1	0	0	0	0	2	0	0	0	0	0
194	2	1	2	1	2	1	2	1	2	2	2	4	2	2	2	2	4	2	4	1	4	3	3	3	4	4	4	16	0	0	0	0	6	0	0	0	6	0	6	0	0	0	6	6	0	0	0	0	0
195	1	1	4	1	2	2	1	4	4	7	7	5	4	3	7	3	3	5	5	5	5	5	5	4	5	5	5	0	0	0	0	0	0	0	0	0	0	3	0	0	0	0	0	0	0	0	0	0	0
196	1	1	3	1	2	1	2	3	4	6	6	4	4	4	5	3	4	4	4	5	5	5	5	5	5	5	5	0	0	0	0	0	0	1	0	0	0	1	1	0	0	0	1	0	0	0	0	0	0
197	2	2	1	1	1	2	1	2	4	7	7	4	5	4	7	4	4	7	4	3	5	4	5	5	4	4	4	0	0	0	0	0	0	0	0	0	0	0	0	0	0	0	0	0	0	0	0	0	0
198	2	2	3	2	1	2	2	2	2	6	6	2	2	2	5	2	2	5	4	1	4	4	4	3	4	4	4	16	0	0	0	0	0	0	0	0	0	0	0	8	0	0	0	0	0	0	0	0	0
199	1	1	1	1	2	1	1	5	5	5	5	5	2	2	5	7	6	5	7	2	3	3	4	3	4	4	4	0	0	0	0	0	0	0	0	0	0	0	0	0	0	0	0	0	0	0	0	0	0
200	2	1	1	2	2	1	1	6	6	6	6	6	5	3	6	5	6	4	5	4	4	4	4	3	4	4	4	0	0	0	0	0	0	0	0	0	0	0	0	0	0	0	0	0	0	0	0	0	0
201	2	2	2	2	1	1	1	6	5	6	7	6	4	6	4	4	4	5	4	5	5	5	5	5	5	5	5	0	0	0	0	0	0	0	0	0	0	0	0	0	0	0	0	0	0	0	0	0	0
202	1	2	2	2	1	1	2	2	2	2	4	5	5	4	5	4	4	5	4	1	2	2	2	3	2	5	5	32	0	0	0	0	0	0	0	0	0	0	0	0	12	0	6	0	0	0	0	0	0
203	2	3	1	2	2	2	2	3	6	5	6	7	5	4	6	6	6	3	4	2	3	3	3	2	4	4	4	8	0	0	0	8	2	2	0	0	2	2	8	0	0	0	0	16	0	0	0	0	0
204	1	3	1	2	2	1	2	5	3	5	3	5	5	3	3	5	5	4	5	3	3	3	3	3	3	4	4	0	0	0	2	0	1	1	0	0	1	1	1	0	0	0	0	2	0	0	0	0	0
205	2	1	2	2	2	1	2	1	2	2	2	4	2	2	2	2	4	2	4	1	4	3	3	3	4	4	4	16	0	0	0	0	6	0	0	0	6	0	6	0	0	0	6	6	0	0	0	0	0
206	1	1	4	1	2	2	1	4	4	7	7	5	4	3	7	3	3	5	5	5	5	5	5	4	5	5	5	0	0	0	0	0	0	0	0	0	0	3	0	0	0	0	0	0	0	0	0	0	0
207	1	1	3	1	2	1	1	3	4	6	6	4	4	4	5	3	4	4	4	5	5	5	5	5	5	5	5	0	0	0	0	0	0	1	0	0	0	1	1	0	0	0	1	0	0	0	0	0	0
208	2	2	1	1	1	2	1	2	4	7	7	4	5	4	7	4	4	7	4	3	5	4	5	5	4	4	4	0	0	0	0	0	0	0	0	0	0	0	0	0	0	0	0	0	0	0	0	0	0
209	2	2	3	1	1	2	2	2	2	6	6	2	2	2	5	2	2	5	4	1	4	4	4	3	4	4	4	16	0	0	0	0	0	0	0	0	0	0	0	8	0	0	0	0	0	0	0	0	0
210	1	1	1	1	2	1	1	5	5	5	5	5	2	2	5	7	6	5	7	2	3	3	4	3	4	4	4	0	0	0	0	0	0	0	0	0	0	0	0	0	0	0	0	0	0	0	0	0	0
211	2	1	1	2	2	1	1	6	6	6	6	6	5	3	6	5	6	4	5	4	4	4	4	3	4	4	4	0	0	0	0	0	0	0	0	0	0	0	0	0	0	0	0	0	0	0	0	0	0
212	2	2	2	2	1	1	1	6	5	6	7	6	4	6	4	4	4	5	4	5	5	5	5	5	5	5	5	0	0	0	0	0	0	0	0	0	0	0	0	0	0	0	0	0	0	0	0	0	0
213	1	2	2	2	1	1	2	2	2	2	4	5	5	4	5	4	4	5	4	1	2	2	2	3	2	5	5	32	0	0	0	0	0	0	0	0	0	0	0	0	12	0	6	0	0	0	0	0	0
214	2	3	1	2	2	2	2	3	6	5	6	7	5	4	6	6	6	3	4	2	3	3	3	2	4	4	4	8	0	0	0	8	2	2	0	0	2	2	8	0	0	0	0	16	0	0	0	0	0
215	1	3	1	1	2	1	2	5	3	5	3	5	5	3	3	5	5	4	5	3	3	3	3	3	3	4	4	0	0	0	2	0	1	1	0	0	1	1	1	0	0	0	0	2	0	0	0	0	0
216	2	1	2	1	2	1	2	1	2	2	2	4	2	2	2	2	4	2	4	1	4	3	3	3	4	4	4	16	0	0	0	0	6	0	0	0	6	0	6	0	0	0	6	6	0	0	0	0	0
217	1	1	4	1	2	2	1	4	4	7	7	5	4	3	7	3	3	5	5	5	5	5	5	4	5	5	5	0	0	0	0	0	0	0	0	0	0	3	0	0	0	0	0	0	0	0	0	0	0
218	1	1	3	1	2	1	1	3	4	6	6	4	4	4	5	3	4	4	4	5	5	5	5	5	5	5	5	0	0	0	0	0	0	1	0	0	0	1	1	0	0	0	1	0	0	0	0	0	0
219	2	2	1	1	1	2	1	2	4	7	7	4	5	4	7	4	4	7	4	3	5	4	5	5	4	4	4	0	0	0	0	0	0	0	0	0	0	0	0	0	0	0	0	0	0	0	0	0	0
220	2	2	3	1	1	2	2	2	2	6	6	2	2	2	5	2	2	5	4	1	4	4	4	3	4	4	4	16	0	0	0	0	0	0	0	0	0	0	0	8	0	0	0	0	0	0	0	0	0
221	1	1	1	1	2	1	1	5	5	5	5	5	2	2	5	7	6	5	7	2	3	3	4	3	4	4	4	0	0	0	0	0	0	0	0	0	0	0	0	0	0	0	0	0	0	0	0	0	0
222	2	1	1	2	2	1	1	6	6	6	6	6	5	3	6	5	6	4	5	4	4	4	4	3	4	4	4	0	0	0	0	0	0	0	0	0	0	0	0	0	0	0	0	0	0	0	0	0	0
223	2	2	2	1	1	1	1	6	5	6	7	6	4	6	4	4	4	5	4	5	5	5	5	5	5	5	5	0	0	0	0	0	0	0	0	0	0	0	0	0	0	0	0	0	0	0	0	0	0
224	1	2	2	1	1	1	2	2	2	2	4	5	5	4	5	4	4	5	4	1	2	2	2	3	2	5	5	32	0	0	0	0	0	0	0	0	0	0	0	0	12	0	6	0	0	0	0	0	0
225	2	3	1	1	2	2	2	3	6	5	6	7	5	4	6	6	6	3	4	2	3	3	3	2	4	4	4	8	0	0	0	8	2	2	0	0	2	2	8	0	0	0	0	16	0	0	0	0	0
226	1	3	1	1	2	1	2	5	3	5	3	5	5	3	3	5	5	4	5	3	3	3	3	3	3	4	4	0	0	0	2	0	1	1	0	0	1	1	1	0	0	0	0	2	0	0	0	0	0
227	2	1	2	1	2	1	2	1	2	2	2	4	2	2	2	2	4	2	4	1	4	3	3	3	4	4	4	16	0	0	0	0	6	0	0	0	6	0	6	0	0	0	6	6	0	0	0	0	0
228	1	1	4	1	2	2	1	4	4	7	7	5	4	3	7	3	3	5	5	5	5	5	5	4	5	5	5	0	0	0	0	0	0	0	0	0	0	3	0	0	0	0	0	0	0	0	0	0	0
229	1	1	3	1	2	1	1	3	4	6	6	4	4	4	5	3	4	4	4	5	5	5	5	5	5	5	5	0	0	0	0	0	0	1	0	0	0	1	1	0	0	0	1	0	0	0	0	0	0
230	2	2	1	1	1	2	1	2	4	7	7	4	5	4	7	4	4	7	4	3	5	4	5	5	4	4	4	0	0	0	0	0	0	0	0	0	0	0	0	0	0	0	0	0	0	0	0	0	0
231	2	2	3	1	1	2	2	2	2	6	6	2	2	2	5	2	2	5	4	1	4	4	4	3	4	4	4	16	0	0	0	0	0	0	0	0	0	0	0	8	0	0	0	0	0	0	0	0	0
232	1	1	1	1	2	1	1	5	5	5	5	5	2	2	5	7	6	5	7	2	3	3	4	3	4	4	4	0	0	0	0	0	0	0	0	0	0	0	0	0	0	0	0	0	0	0	0	0	0
233	2	1	1	1	2	1	1	6	6	6	6	6	5	3	6	5	6	4	5	4	4	4	4	3	4	4	4	0	0	0	0	0	0	0	0	0	0	0	0	0	0	0	0	0	0	0	0	0	0
234	2	2	2	1	1	1	1	6	5	6	7	6	4	6	4	4	4	5	4	5	5	5	5	5	5	5	5	0	0	0	0	0	0	0	0	0	0	0	0	0	0	0	0	0	0	0	0	0	0
235	1	2	2	1	1	1	2	2	2	2	4	5	5	4	5	4	4	5	4	1	2	2	2	3	2	5	5	32	0	0	0	0	0	0	0	0	0	0	0	0	12	0	6	0	0	0	0	0	0
236	2	3	1	1	2	2	2	3	6	5	6	7	5	4	6	6	6	3	4	2	3	3	3	2	4	4	4	8	0	0	0	8	2	2	0	0	2	2	8	0	0	0	0	16	0	0	0	0	0
237	1	3	1	1	2	1	2	5	3	5	3	5	5	3	3	5	5	4	5	3	3	3	3	3	3	4	4	0	0	0	2	0	1	1	0	0	1	1	1	0	0	0	0	2	0	0	0	0	0
238	2	1	2	1	2	1	2	1	2	2	2	4	2	2	2	2	4	2	4	1	4	3	3	3	4	4	4	16	0	0	0	0	6	0	0	0	6	0	6	0	0	0	6	6	0	0	0	0	0
239	1	1	4	1	2	2	1	4	4	7	7	5	4	3	7	3	3	5	5	5	5	5	5	4	5	5	5	0	0	0	0	0	0	0	0	0	0	3	0	0	0	0	0	0	0	0	0	0	0
240	1	1	3	1	2	1	1	3	4	6	6	4	4	4	5	3	4	4	4	5	5	5	5	5	5	5	5	0	0	0	0	0	0	1	0	0	0	1	1	0	0	0	1	0	0	0	0	0	0
241	2	2	1	2	1	2	1	2	4	7	7	4	5	4	7	4	4	7	4	3	5	4	5	5	4	4	4	0	0	0	0	0	0	0	0	0	0	0	0	0	0	0	0	0	0	0	0	0	0
242	2	2	3	2	1	2	2	2	2	6	6	2	2	2	5	2	2	5	4	1	4	4	4	3	4	4	4	16	0	0	0	0	0	0	0	0	0	0	0	8	0	0	0	0	0	0	0	0	0
243	1	1	1	1	2	1	1	5	5	5	5	5	2	2	5	7	6	5	7	2	3	3	4	3	4	4	4	0	0	0	0	0	0	0	0	0	0	0	0	0	0	0	0	0	0	0	0	0	0
244	2	1	1	1	2	1	1	6	6	6	6	6	5	3	6	5	6	4	5	4	4	4	4	3	4	4	4	0	0	0	0	0	0	0	0	0	0	0	0	0	0	0	0	0	0	0	0	0	0
245	2	2	2	1	1	1	1	6	5	6	7	6	4	6	4	4	4	5	4	5	5	5	5	5	5	5	5	0	0	0	0	0	0	0	0	0	0	0	0	0	0	0	0	0	0	0	0	0	0
246	1	2	2	1	1	1	2	2	2	2	4	5	5	4	5	4	4	5	4	1	2	2	2	3	2	5	5	32	0	0	0	0	0	0	0	0	0	0	0	0	12	0	6	0	0	0	0	0	0
247	2	3	1	1	2	2	2	3	6	5	6	7	5	4	6	6	6	3	4	2	3	3	3	2	4	4	4	8	0	0	0	8	2	2	0	0	2	2	8	0	0	0	0	16	0	0	0	0	0
248	1	3	1	1	2	1	1	5	3	5	3	5	5	3	3	5	5	4	5	3	3	3	3	3	3	4	4	0	0	0	2	0	1	1	0	0	1	1	1	0	0	0	0	2	0	0	0	0	0
249	2	1	2	1	2	1	2	1	2	2	2	4	2	2	2	2	4	2	4	1	4	3	3	3	4	4	4	16	0	0	0	0	6	0	0	0	6	0	6	0	0	0	6	6	0	0	0	0	0
250	1	1	4	1	2	2	1	4	4	7	7	5	4	3	7	3	3	5	5	5	5	5	5	4	5	5	5	0	0	0	0	0	0	0	0	0	0	3	0	0	0	0	0	0	0	0	0	0	0
251	1	1	3	1	2	1	1	3	4	6	6	4	4	4	5	3	4	4	4	5	5	5	5	5	5	5	5	0	0	0	0	0	0	1	0	0	0	1	1	0	0	0	1	0	0	0	0	0	0
252	2	2	1	1	1	2	1	2	4	7	7	4	5	4	7	4	4	7	4	3	5	4	5	5	4	4	4	0	0	0	0	0	0	0	0	0	0	0	0	0	0	0	0	0	0	0	0	0	0
253	2	2	3	1	1	2	2	2	2	6	6	2	2	2	5	2	2	5	4	1	4	4	4	3	4	4	4	16	0	0	0	0	0	0	0	0	0	0	0	8	0	0	0	0	0	0	0	0	0
254	1	1	1	1	2	1	1	5	5	5	5	5	2	2	5	7	6	5	7	2	3	3	4	3	4	4	4	0	0	0	0	0	0	0	0	0	0	0	0	0	0	0	0	0	0	0	0	0	0
255	2	1	1	1	2	1	1	6	6	6	6	6	5	3	6	5	6	4	5	4	4	4	4	3	4	4	4	0	0	0	0	0	0	0	0	0	0	0	0	0	0	0	0	0	0	0	0	0	0
256	2	2	2	1	1	1	1	6	5	6	7	6	4	6	4	4	4	5	4	5	5	5	5	5	5	5	5	0	0	0	0	0	0	0	0	0	0	0	0	0	0	0	0	0	0	0	0	0	0
257	1	2	2	1	1	1	2	2	2	2	4	5	5	4	5	4	4	5	4	1	2	2	2	3	2	5	5	32	0	0	0	0	0	0	0	0	0	0	0	0	12	0	6	0	0	0	0	0	0
258	2	3	1	1	2	2	2	3	6	5	6	7	5	4	6	6	6	3	4	2	3	3	3	2	4	4	4	8	0	0	0	8	2	2	0	0	2	2	8	0	0	0	0	16	0	0	0	0	0
259	1	3	1	1	2	1	2	5	3	5	3	5	5	3	3	5	5	4	5	3	3	3	3	3	3	4	4	0	0	0	2	0	1	1	0	0	1	1	1	0	0	0	0	2	0	0	0	0	0
260	2	1	2	1	2	1	2	1	2	2	2	4	2	2	2	2	4	2	4	1	4	3	3	3	4	4	4	16	0	0	0	0	6	0	0	0	6	0	6	0	0	0	6	6	0	0	0	0	0
261	1	1	4	1	2	2	1	4	4	7	7	5	4	3	7	3	3	5	5	5	5	5	5	4	5	5	5	0	0	0	0	0	0	0	0	0	0	3	0	0	0	0	0	0	0	0	0	0	0
262	1	1	3	1	2	1	1	3	4	6	6	4	4	4	5	3	4	4	4	5	5	5	5	5	5	5	5	0	0	0	0	0	0	1	0	0	0	1	1	0	0	0	1	0	0	0	0	0	0
263	2	2	1	1	1	2	1	2	4	7	7	4	5	4	7	4	4	7	4	3	5	4	5	5	4	4	4	0	0	0	0	0	0	0	0	0	0	0	0	0	0	0	0	0	0	0	0	0	0
264	2	2	3	1	1	2	2	2	2	6	6	2	2	2	5	2	2	5	4	1	4	4	4	3	4	4	4	16	0	0	0	0	0	0	0	0	0	0	0	8	0	0	0	0	0	0	0	0	0
265	1	1	1	1	2	1	1	5	5	5	5	5	2	2	5	7	6	5	7	2	3	3	4	3	4	4	4	0	0	0	0	0	0	0	0	0	0	0	0	0	0	0	0	0	0	0	0	0	0
266	2	1	1	1	2	1	1	6	6	6	6	6	5	3	6	5	6	4	5	4	4	4	4	3	4	4	4	0	0	0	0	0	0	0	0	0	0	0	0	0	0	0	0	0	0	0	0	0	0
267	2	2	2	2	1	1	1	6	5	6	7	6	4	6	4	4	4	5	4	5	5	5	5	5	5	5	5	0	0	0	0	0	0	0	0	0	0	0	0	0	0	0	0	0	0	0	0	0	0
268	1	2	2	2	1	1	2	2	2	2	4	5	5	4	5	4	4	5	4	1	2	2	2	3	2	5	5	32	0	0	0	0	0	0	0	0	0	0	0	0	12	0	6	0	0	0	0	0	0
269	2	3	1	1	2	2	2	3	6	5	6	7	5	4	6	6	6	3	4	2	3	3	3	2	4	4	4	8	0	0	0	8	2	2	0	0	2	2	8	0	0	0	0	16	0	0	0	0	0
270	1	3	1	1	2	1	2	5	3	5	3	5	5	3	3	5	5	4	5	3	3	3	3	3	3	4	4	0	0	0	2	0	1	1	0	0	1	1	1	0	0	0	0	2	0	0	0	0	0
271	2	1	2	1	2	1	2	1	2	2	2	4	2	2	2	2	4	2	4	1	4	3	3	3	4	4	4	16	0	0	0	0	6	0	0	0	6	0	6	0	0	0	6	6	0	0	0	0	0
272	1	1	4	1	2	2	1	4	4	7	7	5	4	3	7	3	3	5	5	5	5	5	5	4	5	5	5	0	0	0	0	0	0	0	0	0	0	3	0	0	0	0	0	0	0	0	0	0	0
273	1	1	3	1	2	1	1	3	4	6	6	4	4	4	5	3	4	4	4	5	5	5	5	5	5	5	5	0	0	0	0	0	0	1	0	0	0	1	1	0	0	0	1	0	0	0	0	0	0
274	2	2	1	1	1	2	1	2	4	7	7	4	5	4	7	4	4	7	4	3	5	4	5	5	4	4	4	0	0	0	0	0	0	0	0	0	0	0	0	0	0	0	0	0	0	0	0	0	0
275	2	2	3	1	1	2	2	2	2	6	6	2	2	2	5	2	2	5	4	1	4	4	4	3	4	4	4	16	0	0	0	0	0	0	0	0	0	0	0	8	0	0	0	0	0	0	0	0	0
276	1	1	1	1	2	1	1	5	5	5	5	5	2	2	5	7	6	5	7	2	3	3	4	3	4	4	4	0	0	0	0	0	0	0	0	0	0	0	0	0	0	0	0	0	0	0	0	0	0
277	2	1	1	1	2	1	1	6	6	6	6	6	5	3	6	5	6	4	5	4	4	4	4	3	4	4	4	0	0	0	0	0	0	0	0	0	0	0	0	0	0	0	0	0	0	0	0	0	0
278	2	2	2	1	1	1	1	6	5	6	7	6	4	6	4	4	4	5	4	5	5	5	5	5	5	5	5	0	0	0	0	0	0	0	0	0	0	0	0	0	0	0	0	0	0	0	0	0	0
279	1	2	2	2	1	1	2	2	2	2	4	5	5	4	5	4	4	5	4	1	2	2	2	3	2	5	5	32	0	0	0	0	0	0	0	0	0	0	0	0	12	0	6	0	0	0	0	0	0
280	2	3	1	2	2	2	2	3	6	5	6	7	5	4	6	6	6	3	4	2	3	3	3	2	4	4	4	8	0	0	0	8	2	2	0	0	2	2	8	0	0	0	0	16	0	0	0	0	0
281	1	3	1	1	2	1	2	5	3	5	3	5	5	3	3	5	5	4	5	3	3	3	3	3	3	4	4	0	0	0	2	0	1	1	0	0	1	1	1	0	0	0	0	2	0	0	0	0	0
282	2	1	2	1	2	1	2	1	2	2	2	4	2	2	2	2	4	2	4	1	4	3	3	3	4	4	4	16	0	0	0	0	6	0	0	0	6	0	6	0	0	0	6	6	0	0	0	0	0
283	1	1	4	1	2	2	1	4	4	7	7	5	4	3	7	3	3	5	5	5	5	5	5	4	5	5	5	0	0	0	0	0	0	0	0	0	0	3	0	0	0	0	0	0	0	0	0	0	0
284	1	1	3	1	2	1	1	3	4	6	6	4	4	4	5	3	4	4	4	5	5	5	5	5	5	5	5	0	0	0	0	0	0	1	0	0	0	1	1	0	0	0	1	0	0	0	0	0	0
285	2	2	1	1	1	2	1	2	4	7	7	4	5	4	7	4	4	7	4	3	5	4	5	5	4	4	4	0	0	0	0	0	0	0	0	0	0	0	0	0	0	0	0	0	0	0	0	0	0
286	2	2	3	1	1	2	2	2	2	6	6	2	2	2	5	2	2	5	4	1	4	4	4	3	4	4	4	16	0	0	0	0	0	0	0	0	0	0	0	8	0	0	0	0	0	0	0	0	0
287	1	1	1	1	2	1	1	5	5	5	5	5	2	2	5	7	6	5	7	2	3	3	4	3	4	4	4	0	0	0	0	0	0	0	0	0	0	0	0	0	0	0	0	0	0	0	0	0	0
288	2	1	1	2	2	1	1	6	6	6	6	6	5	3	6	5	6	4	5	4	4	4	4	3	4	4	4	0	0	0	0	0	0	0	0	0	0	0	0	0	0	0	0	0	0	0	0	0	0
289	2	2	2	2	1	1	1	6	5	6	7	6	4	6	4	4	4	5	4	5	5	5	5	5	5	5	5	0	0	0	0	0	0	0	0	0	0	0	0	0	0	0	0	0	0	0	0	0	0
290	1	2	2	1	1	1	2	2	2	2	4	5	5	4	5	4	4	5	4	1	2	2	2	3	2	5	5	32	0	0	0	0	0	0	0	0	0	0	0	0	12	0	6	0	0	0	0	0	0
291	2	3	1	1	2	2	2	3	6	5	6	7	5	4	6	6	6	3	4	2	3	3	3	2	4	4	4	8	0	0	0	8	2	2	0	0	2	2	8	0	0	0	0	16	0	0	0	0	0
292	1	3	1	1	2	1	2	5	3	5	3	5	5	3	3	5	5	4	5	3	3	3	3	3	3	4	4	0	0	0	2	0	1	1	0	0	1	1	1	0	0	0	0	2	0	0	0	0	0
293	2	1	2	1	2	1	2	1	2	2	2	4	2	2	2	2	4	2	4	1	4	3	3	3	4	4	4	16	0	0	0	0	6	0	0	0	6	0	6	0	0	0	6	6	0	0	0	0	0
294	1	1	4	1	2	2	1	4	4	7	7	5	4	3	7	3	3	5	5	5	5	5	5	4	5	5	5	0	0	0	0	0	0	0	0	0	0	3	0	0	0	0	0	0	0	0	0	0	0
295	1	1	3	1	2	1	1	3	4	6	6	4	4	4	5	3	4	4	4	5	5	5	5	5	5	5	5	0	0	0	0	0	0	1	0	0	0	1	1	0	0	0	1	0	0	0	0	0	0
296	2	2	1	1	1	2	1	2	4	7	7	4	5	4	7	4	4	7	4	3	5	4	5	5	4	4	4	0	0	0	0	0	0	0	0	0	0	0	0	0	0	0	0	0	0	0	0	0	0
297	2	2	3	2	1	2	2	2	2	6	6	2	2	2	5	2	2	5	4	1	4	4	4	3	4	4	4	16	0	0	0	0	0	0	0	0	0	0	0	8	0	0	0	0	0	0	0	0	0
298	1	1	1	2	2	1	1	5	5	5	5	5	2	2	5	7	6	5	7	2	3	3	4	3	4	4	4	0	0	0	0	0	0	0	0	0	0	0	0	0	0	0	0	0	0	0	0	0	0
299	2	1	1	2	2	1	1	6	6	6	6	6	5	3	6	5	6	4	5	4	4	4	4	3	4	4	4	0	0	0	0	0	0	0	0	0	0	0	0	0	0	0	0	0	0	0	0	0	0
300	2	2	2	1	1	1	1	6	5	6	7	6	4	6	4	4	4	5	4	5	5	5	5	5	5	5	5	0	0	0	0	0	0	0	0	0	0	0	0	0	0	0	0	0	0	0	0	0	0
301	1	2	2	1	1	1	2	2	2	2	4	5	5	4	5	4	4	5	4	1	2	2	2	3	2	5	5	32	0	0	0	0	0	0	0	0	0	0	0	0	12	0	6	0	0	0	0	0	0
302	2	3	1	1	2	2	2	3	6	5	6	7	5	4	6	6	6	3	4	2	3	3	3	2	4	4	4	8	0	0	0	8	2	2	0	0	2	2	8	0	0	0	0	16	0	0	0	0	0
303	1	3	1	1	2	1	2	5	3	5	3	5	5	3	3	5	5	4	5	3	3	3	3	3	3	4	4	0	0	0	2	0	1	1	0	0	1	1	1	0	0	0	0	2	0	0	0	0	0
304	2	1	2	1	2	1	2	1	2	2	2	4	2	2	2	2	4	2	4	1	4	3	3	3	4	4	4	16	0	0	0	0	6	0	0	0	6	0	6	0	0	0	6	6	0	0	0	0	0
305	1	1	4	1	2	2	1	4	4	7	7	5	4	3	7	3	3	5	5	5	5	5	5	4	5	5	5	0	0	0	0	0	0	0	0	0	0	3	0	0	0	0	0	0	0	0	0	0	0
306	1	1	3	2	2	1	1	3	4	6	6	4	4	4	5	3	4	4	4	5	5	5	5	5	5	5	5	0	0	0	0	0	0	1	0	0	0	1	1	0	0	0	1	0	0	0	0	0	0
307	2	2	1	2	1	2	1	2	4	7	7	4	5	4	7	4	4	7	4	3	5	4	5	5	4	4	4	0	0	0	0	0	0	0	0	0	0	0	0	0	0	0	0	0	0	0	0	0	0
308	2	2	3	2	1	2	2	2	2	6	6	2	2	2	5	2	2	5	4	1	4	4	4	3	4	4	4	16	0	0	0	0	0	0	0	0	0	0	0	8	0	0	0	0	0	0	0	0	0
309	1	1	1	1	2	1	1	5	5	5	5	5	2	2	5	7	6	5	7	2	3	3	4	3	4	4	4	0	0	0	0	0	0	0	0	0	0	0	0	0	0	0	0	0	0	0	0	0	0
310	2	1	1	1	2	1	1	6	6	6	6	6	5	3	6	5	6	4	5	4	4	4	4	3	4	4	4	0	0	0	0	0	0	0	0	0	0	0	0	0	0	0	0	0	0	0	0	0	0
311	2	2	2	1	1	1	1	6	5	6	7	6	4	6	4	4	4	5	4	5	5	5	5	5	5	5	5	0	0	0	0	0	0	0	0	0	0	0	0	0	0	0	0	0	0	0	0	0	0
312	1	2	2	1	1	1	2	2	2	2	4	5	5	4	5	4	4	5	4	1	2	2	2	3	2	5	5	32	0	0	0	0	0	0	0	0	0	0	0	0	12	0	6	0	0	0	0	0	0
313	2	3	1	1	2	2	2	3	6	5	6	7	5	4	6	6	6	3	4	2	3	3	3	2	4	4	4	8	0	0	0	8	2	2	0	0	2	2	8	0	0	0	0	16	0	0	0	0	0
314	1	3	1	1	2	1	2	5	3	5	3	5	5	3	3	5	5	4	5	3	3	3	3	3	3	4	4	0	0	0	2	0	1	1	0	0	1	1	1	0	0	0	0	2	0	0	0	0	0
315	2	1	2	1	2	1	2	1	2	2	2	4	2	2	2	2	4	2	4	1	4	3	3	3	4	4	4	16	0	0	0	0	6	0	0	0	6	0	6	0	0	0	6	6	0	0	0	0	0
316	1	1	4	1	2	2	1	4	4	7	7	5	4	3	7	3	3	5	5	5	5	5	5	4	5	5	5	0	0	0	0	0	0	0	0	0	0	3	0	0	0	0	0	0	0	0	0	0	0
317	1	1	3	1	2	1	1	3	4	6	6	4	4	4	5	3	4	4	4	5	5	5	5	5	5	5	5	0	0	0	0	0	0	1	0	0	0	1	1	0	0	0	1	0	0	0	0	0	0
318	2	2	1	1	1	2	1	2	4	7	7	4	5	4	7	4	4	7	4	3	5	4	5	5	4	4	4	0	0	0	0	0	0	0	0	0	0	0	0	0	0	0	0	0	0	0	0	0	0
319	2	2	3	1	1	2	2	2	2	6	6	2	2	2	5	2	2	5	4	1	4	4	4	3	4	4	4	16	0	0	0	0	0	0	0	0	0	0	0	8	0	0	0	0	0	0	0	0	0
320	1	1	1	1	2	1	1	5	5	5	5	5	2	2	5	7	6	5	7	2	3	3	4	3	4	4	4	0	0	0	0	0	0	0	0	0	0	0	0	0	0	0	0	0	0	0	0	0	0
321	2	1	1	1	2	1	1	6	6	6	6	6	5	3	6	5	6	4	5	4	4	4	4	3	4	4	4	0	0	0	0	0	0	0	0	0	0	0	0	0	0	0	0	0	0	0	0	0	0
322	2	2	2	1	1	1	1	6	5	6	7	6	4	6	4	4	4	5	4	5	5	5	5	5	5	5	5	0	0	0	0	0	0	0	0	0	0	0	0	0	0	0	0	0	0	0	0	0	0
323	1	2	2	1	1	1	2	2	2	2	4	5	5	4	5	4	4	5	4	1	2	2	2	3	2	5	5	32	0	0	0	0	0	0	0	0	0	0	0	0	12	0	6	0	0	0	0	0	0
324	2	3	1	1	2	2	2	3	6	5	6	7	5	4	6	6	6	3	4	2	3	3	3	2	4	4	4	8	0	0	0	8	2	2	0	0	2	2	8	0	0	0	0	16	0	0	0	0	0
325	1	3	1	2	2	1	2	5	3	5	3	5	5	3	3	5	5	4	5	3	3	3	3	3	3	4	4	0	0	0	2	0	1	1	0	0	1	1	1	0	0	0	0	2	0	0	0	0	0
326	2	1	2	2	2	1	2	1	2	2	2	4	2	2	2	2	4	2	4	1	4	3	3	3	4	4	4	16	0	0	0	0	6	0	0	0	6	0	6	0	0	0	6	6	0	0	0	0	0
327	1	1	4	2	2	2	1	4	4	7	7	5	4	3	7	3	3	5	5	5	5	5	5	4	5	5	5	0	0	0	0	0	0	0	0	0	0	3	0	0	0	0	0	0	0	0	0	0	0
328	1	1	3	1	2	1	1	3	4	6	6	4	4	4	5	3	4	4	4	5	5	5	5	5	5	5	5	0	0	0	0	0	0	1	0	0	0	1	1	0	0	0	1	0	0	0	0	0	0
329	2	2	1	1	1	2	1	2	4	7	7	4	5	4	7	4	4	7	4	3	5	4	5	5	4	4	4	0	0	0	0	0	0	0	0	0	0	0	0	0	0	0	0	0	0	0	0	0	0
330	2	2	3	1	1	2	2	2	2	6	6	2	2	2	5	2	2	5	4	1	4	4	4	3	4	4	4	16	0	0	0	0	0	0	0	0	0	0	0	8	0	0	0	0	0	0	0	0	0
331	1	1	1	1	2	1	1	5	5	5	5	5	2	2	5	7	6	5	7	2	3	3	4	3	4	4	4	0	0	0	0	0	0	0	0	0	0	0	0	0	0	0	0	0	0	0	0	0	0
332	2	1	1	1	2	1	1	6	6	6	6	6	5	3	6	5	6	4	5	4	4	4	4	3	4	4	4	0	0	0	0	0	0	0	0	0	0	0	0	0	0	0	0	0	0	0	0	0	0
333	2	2	2	1	1	1	1	6	5	6	7	6	4	6	4	4	4	5	4	5	5	5	5	5	5	5	5	0	0	0	0	0	0	0	0	0	0	0	0	0	0	0	0	0	0	0	0	0	0
334	1	2	2	1	1	1	2	2	2	2	4	5	5	4	5	4	4	5	4	1	2	2	2	3	2	5	5	32	0	0	0	0	0	0	0	0	0	0	0	0	12	0	6	0	0	0	0	0	0
335	2	3	1	2	2	2	2	3	6	5	6	7	5	4	6	6	6	3	4	2	3	3	3	2	4	4	4	8	0	0	0	8	2	2	0	0	2	2	8	0	0	0	0	16	0	0	0	0	0
336	1	3	1	2	2	1	1	5	3	5	3	5	5	3	3	5	5	4	5	3	3	3	3	3	3	4	4	0	0	0	2	0	1	1	0	0	1	1	1	0	0	0	0	2	0	0	0	0	0
337	2	1	2	1	2	1	2	1	2	2	2	4	2	2	2	2	4	2	4	1	4	3	3	3	4	4	4	16	0	0	0	0	6	0	0	0	6	0	6	0	0	0	6	6	0	0	0	0	0
338	1	1	4	1	2	2	1	4	4	7	7	5	4	3	7	3	3	5	5	5	5	5	5	4	5	5	5	0	0	0	0	0	0	0	0	0	0	3	0	0	0	0	0	0	0	0	0	0	0
339	1	1	3	1	2	1	1	3	4	6	6	4	4	4	5	3	4	4	4	5	5	5	5	5	5	5	5	0	0	0	0	0	0	1	0	0	0	1	1	0	0	0	1	0	0	0	0	0	0
340	2	2	1	1	1	2	1	2	4	7	7	4	5	4	7	4	4	7	4	3	5	4	5	5	4	4	4	0	0	0	0	0	0	0	0	0	0	0	0	0	0	0	0	0	0	0	0	0	0
341	2	2	3	2	1	2	2	2	2	6	6	2	2	2	5	2	2	5	4	1	4	4	4	3	4	4	4	16	0	0	0	0	0	0	0	0	0	0	0	8	0	0	0	0	0	0	0	0	0
342	1	1	1	2	2	1	1	5	5	5	5	5	2	2	5	7	6	5	7	2	3	3	4	3	4	4	4	0	0	0	0	0	0	0	0	0	0	0	0	0	0	0	0	0	0	0	0	0	0
343	2	1	1	2	2	1	1	6	6	6	6	6	5	3	6	5	6	4	5	4	4	4	4	3	4	4	4	0	0	0	0	0	0	0	0	0	0	0	0	0	0	0	0	0	0	0	0	0	0
344	2	2	2	2	1	1	1	6	5	6	7	6	4	6	4	4	4	5	4	5	5	5	5	5	5	5	5	0	0	0	0	0	0	0	0	0	0	0	0	0	0	0	0	0	0	0	0	0	0
345	1	2	2	2	1	1	2	2	2	2	4	5	5	4	5	4	4	5	4	1	2	2	2	3	2	5	5	32	0	0	0	0	0	0	0	0	0	0	0	0	12	0	6	0	0	0	0	0	0
346	2	3	1	1	2	2	2	3	6	5	6	7	5	4	6	6	6	3	4	2	3	3	3	2	4	4	4	8	0	0	0	8	2	2	0	0	2	2	8	0	0	0	0	16	0	0	0	0	0
347	1	3	1	1	2	1	1	5	3	5	3	5	5	3	3	5	5	4	5	3	3	3	3	3	3	4	4	0	0	0	2	0	1	1	0	0	1	1	1	0	0	0	0	2	0	0	0	0	0
348	2	1	2	2	2	1	2	1	2	2	2	4	2	2	2	2	4	2	4	1	4	3	3	3	4	4	4	16	0	0	0	0	6	0	0	0	6	0	6	0	0	0	6	6	0	0	0	0	0
349	1	1	4	1	2	2	1	4	4	7	7	5	4	3	7	3	3	5	5	5	5	5	5	4	5	5	5	0	0	0	0	0	0	0	0	0	0	3	0	0	0	0	0	0	0	0	0	0	0
350	1	1	3	1	2	1	1	3	4	6	6	4	4	4	5	3	4	4	4	5	5	5	5	5	5	5	5	0	0	0	0	0	0	1	0	0	0	1	1	0	0	0	1	0	0	0	0	0	0
351	2	2	1	2	1	2	1	2	4	7	7	4	5	4	7	4	4	7	4	3	5	4	5	5	4	4	4	0	0	0	0	0	0	0	0	0	0	0	0	0	0	0	0	0	0	0	0	0	0
352	2	2	3	2	1	2	2	2	2	6	6	2	2	2	5	2	2	5	4	1	4	4	4	3	4	4	4	16	0	0	0	0	0	0	0	0	0	0	0	8	0	0	0	0	0	0	0	0	0
353	1	1	1	2	2	1	1	5	5	5	5	5	2	2	5	7	6	5	7	2	3	3	4	3	4	4	4	0	0	0	0	0	0	0	0	0	0	0	0	0	0	0	0	0	0	0	0	0	0
354	2	1	1	2	2	1	1	6	6	6	6	6	5	3	6	5	6	4	5	4	4	4	4	3	4	4	4	0	0	0	0	0	0	0	0	0	0	0	0	0	0	0	0	0	0	0	0	0	0
355	2	2	2	2	1	1	1	6	5	6	7	6	4	6	4	4	4	5	4	5	5	5	5	5	5	5	5	0	0	0	0	0	0	0	0	0	0	0	0	0	0	0	0	0	0	0	0	0	0
356	1	2	2	2	1	1	2	2	2	2	4	5	5	4	5	4	4	5	4	1	2	2	2	3	2	5	5	32	0	0	0	0	0	0	0	0	0	0	0	0	12	0	6	0	0	0	0	0	0
357	2	3	1	2	2	2	2	3	6	5	6	7	5	4	6	6	6	3	4	2	3	3	3	2	4	4	4	8	0	0	0	8	2	2	0	0	2	2	8	0	0	0	0	16	0	0	0	0	0
358	1	3	1	2	2	1	1	5	3	5	3	5	5	3	3	5	5	4	5	3	3	3	3	3	3	4	4	0	0	0	2	0	1	1	0	0	1	1	1	0	0	0	0	2	0	0	0	0	0
359	2	1	2	2	2	1	2	1	2	2	2	4	2	2	2	2	4	2	4	1	4	3	3	3	4	4	4	16	0	0	0	0	6	0	0	0	6	0	6	0	0	0	6	6	0	0	0	0	0
360	1	1	4	2	2	2	1	4	4	7	7	5	4	3	7	3	3	5	5	5	5	5	5	4	5	5	5	0	0	0	0	0	0	0	0	0	0	3	0	0	0	0	0	0	0	0	0	0	0
361	1	1	3	2	2	1	1	3	4	6	6	4	4	4	5	3	4	4	4	5	5	5	5	5	5	5	5	0	0	0	0	0	0	1	0	0	0	1	1	0	0	0	1	0	0	0	0	0	0
362	2	2	1	2	1	2	1	2	4	7	7	4	5	4	7	4	4	7	4	3	5	4	5	5	4	4	4	0	0	0	0	0	0	0	0	0	0	0	0	0	0	0	0	0	0	0	0	0	0
363	2	2	3	2	1	2	2	2	2	6	6	2	2	2	5	2	2	5	4	1	4	4	4	3	4	4	4	16	0	0	0	0	0	0	0	0	0	0	0	8	0	0	0	0	0	0	0	0	0
364	1	1	1	2	2	1	1	5	5	5	5	5	2	2	5	7	6	5	7	2	3	3	4	3	4	4	4	0	0	0	0	0	0	0	0	0	0	0	0	0	0	0	0	0	0	0	0	0	0
365	2	1	1	2	2	1	1	6	6	6	6	6	5	3	6	5	6	4	5	4	4	4	4	3	4	4	4	0	0	0	0	0	0	0	0	0	0	0	0	0	0	0	0	0	0	0	0	0	0
366	2	2	2	2	1	1	1	6	5	6	7	6	4	6	4	4	4	5	4	5	5	5	5	5	5	5	5	0	0	0	0	0	0	0	0	0	0	0	0	0	0	0	0	0	0	0	0	0	0
367	1	2	2	2	1	1	2	2	2	2	4	5	5	4	5	4	4	5	4	1	2	2	2	3	2	5	5	32	0	0	0	0	0	0	0	0	0	0	0	0	12	0	6	0	0	0	0	0	0
368	2	3	1	2	2	2	2	3	6	5	6	7	5	4	6	6	6	3	4	2	3	3	3	2	4	4	4	8	0	0	0	8	2	2	0	0	2	2	8	0	0	0	0	16	0	0	0	0	0
369	1	3	1	2	2	1	1	5	3	5	3	5	5	3	3	5	5	4	5	3	3	3	3	3	3	4	4	0	0	0	2	0	1	1	0	0	1	1	1	0	0	0	0	2	0	0	0	0	0
370	2	1	2	2	2	1	2	1	2	2	2	4	2	2	2	2	4	2	4	1	4	3	3	3	4	4	4	16	0	0	0	0	6	0	0	0	6	0	6	0	0	0	6	6	0	0	0	0	0
371	1	1	4	2	2	2	1	4	4	7	7	5	4	3	7	3	3	5	5	5	5	5	5	4	5	5	5	0	0	0	0	0	0	0	0	0	0	3	0	0	0	0	0	0	0	0	0	0	0
372	1	1	3	2	2	1	1	3	4	6	6	4	4	4	5	3	4	4	4	5	5	5	5	5	5	5	5	0	0	0	0	0	0	1	0	0	0	1	1	0	0	0	1	0	0	0	0	0	0
373	2	2	1	2	1	2	1	2	4	7	7	4	5	4	7	4	4	7	4	3	5	4	5	5	4	4	4	0	0	0	0	0	0	0	0	0	0	0	0	0	0	0	0	0	0	0	0	0	0
374	2	2	3	2	1	2	2	2	2	6	6	2	2	2	5	2	2	5	4	1	4	4	4	3	4	4	4	16	0	0	0	0	0	0	0	0	0	0	0	8	0	0	0	0	0	0	0	0	0
375	1	1	1	2	2	1	1	5	5	5	5	5	2	2	5	7	6	5	7	2	3	3	4	3	4	4	4	0	0	0	0	0	0	0	0	0	0	0	0	0	0	0	0	0	0	0	0	0	0
376	2	1	1	2	2	1	1	6	6	6	6	6	5	3	6	5	6	4	5	4	4	4	4	3	4	4	4	0	0	0	0	0	0	0	0	0	0	0	0	0	0	0	0	0	0	0	0	0	0
377	2	2	2	2	1	1	1	6	5	6	7	6	4	6	4	4	4	5	4	5	5	5	5	5	5	5	5	0	0	0	0	0	0	0	0	0	0	0	0	0	0	0	0	0	0	0	0	0	0
378	1	2	2	2	1	1	2	2	2	2	4	5	5	4	5	4	4	5	4	1	2	2	2	3	2	5	5	32	0	0	0	0	0	0	0	0	0	0	0	0	12	0	6	0	0	0	0	0	0
379	2	3	1	2	2	2	2	3	6	5	6	7	5	4	6	6	6	3	4	2	3	3	3	2	4	4	4	8	0	0	0	8	2	2	0	0	2	2	8	0	0	0	0	16	0	0	0	0	0
380	1	3	1	2	2	1	1	5	3	5	3	5	5	3	3	5	5	4	5	3	3	3	3	3	3	4	4	0	0	0	2	0	1	1	0	0	1	1	1	0	0	0	0	2	0	0	0	0	0
381	2	1	2	2	2	1	2	1	2	2	2	4	2	2	2	2	4	2	4	1	4	3	3	3	4	4	4	16	0	0	0	0	6	0	0	0	6	0	6	0	0	0	6	6	0	0	0	0	0
382	1	1	4	2	2	2	1	4	4	7	7	5	4	3	7	3	3	5	5	5	5	5	5	4	5	5	5	0	0	0	0	0	0	0	0	0	0	3	0	0	0	0	0	0	0	0	0	0	0
383	1	1	3	2	2	1	1	3	4	6	6	4	4	4	5	3	4	4	4	5	5	5	5	5	5	5	5	0	0	0	0	0	0	1	0	0	0	1	1	0	0	0	1	0	0	0	0	0	0
384	2	2	1	2	1	2	1	2	4	7	7	4	5	4	7	4	4	7	4	3	5	4	5	5	4	4	4	0	0	0	0	0	0	0	0	0	0	0	0	0	0	0	0	0	0	0	0	0	0
385	2	2	3	2	1	2	2	2	2	6	6	2	2	2	5	2	2	5	4	1	4	4	4	3	4	4	4	16	0	0	0	0	0	0	0	0	0	0	0	8	0	0	0	0	0	0	0	0	0
386	1	1	1	2	2	1	1	5	5	5	5	5	2	2	5	7	6	5	7	2	3	3	4	3	4	4	4	0	0	0	0	0	0	0	0	0	0	0	0	0	0	0	0	0	0	0	0	0	0
387	2	1	1	2	2	1	1	6	6	6	6	6	5	3	6	5	6	4	5	4	4	4	4	3	4	4	4	0	0	0	0	0	0	0	0	0	0	0	0	0	0	0	0	0	0	0	0	0	0
388	2	2	2	2	1	1	1	6	5	6	7	6	4	6	4	4	4	5	4	5	5	5	5	5	5	5	5	0	0	0	0	0	0	0	0	0	0	0	0	0	0	0	0	0	0	0	0	0	0
389	1	2	2	2	1	1	2	2	2	2	4	5	5	4	5	4	4	5	4	1	2	2	2	3	2	5	5	32	0	0	0	0	0	0	0	0	0	0	0	0	12	0	6	0	0	0	0	0	0
390	2	3	1	2	2	2	2	3	6	5	6	7	5	4	6	6	6	3	4	2	3	3	3	2	4	4	4	8	0	0	0	8	2	2	0	0	2	2	8	0	0	0	0	16	0	0	0	0	0
391	1	3	1	2	2	1	1	5	3	5	3	5	5	3	3	5	5	4	5	3	3	3	3	3	3	4	4	0	0	0	2	0	1	1	0	0	1	1	1	0	0	0	0	2	0	0	0	0	0
392	2	1	2	2	2	1	2	1	2	2	2	4	2	2	2	2	4	2	4	1	4	3	3	3	4	4	4	16	0	0	0	0	6	0	0	0	6	0	6	0	0	0	6	6	0	0	0	0	0
393	1	1	4	2	2	2	1	4	4	7	7	5	4	3	7	3	3	5	5	5	5	5	5	4	5	5	5	0	0	0	0	0	0	0	0	0	0	3	0	0	0	0	0	0	0	0	0	0	0
394	1	1	3	2	2	1	1	3	4	6	6	4	4	4	5	3	4	4	4	5	5	5	5	5	5	5	5	0	0	0	0	0	0	1	0	0	0	1	1	0	0	0	1	0	0	0	0	0	0
395	2	2	1	2	1	2	1	2	4	7	7	4	5	4	7	4	4	7	4	3	5	4	5	5	4	4	4	0	0	0	0	0	0	0	0	0	0	0	0	0	0	0	0	0	0	0	0	0	0
396	2	2	3	2	1	2	2	2	2	6	6	2	2	2	5	2	2	5	4	1	4	4	4	3	4	4	4	16	0	0	0	0	0	0	0	0	0	0	0	8	0	0	0	0	0	0	0	0	0
397	1	1	1	2	2	1	1	5	5	5	5	5	2	2	5	7	6	5	7	2	3	3	4	3	4	4	4	0	0	0	0	0	0	0	0	0	0	0	0	0	0	0	0	0	0	0	0	0	0
398	2	1	1	2	2	1	1	6	6	6	6	6	5	3	6	5	6	4	5	4	4	4	4	3	4	4	4	0	0	0	0	0	0	0	0	0	0	0	0	0	0	0	0	0	0	0	0	0	0
399	2	2	2	2	1	1	1	6	5	6	7	6	4	6	4	4	4	5	4	5	5	5	5	5	5	5	5	0	0	0	0	0	0	0	0	0	0	0	0	0	0	0	0	0	0	0	0	0	0
400	1	2	2	2	1	1	2	2	2	2	4	5	5	4	5	4	4	5	4	1	2	2	2	3	2	5	5	32	0	0	0	0	0	0	0	0	0	0	0	0	12	0	6	0	0	0	0	0	0
401	2	3	1	2	2	2	2	3	6	5	6	7	5	4	6	6	6	3	4	2	3	3	3	2	4	4	4	8	0	0	0	8	2	2	0	0	2	2	8	0	0	0	0	16	0	0	0	0	0
402	1	3	1	2	2	1	1	5	3	5	3	5	5	3	3	5	5	4	5	3	3	3	3	3	3	4	4	0	0	0	2	0	1	1	0	0	1	1	1	0	0	0	0	2	0	0	0	0	0
403	2	1	2	2	2	1	2	1	2	2	2	4	2	2	2	2	4	2	4	1	4	3	3	3	4	4	4	16	0	0	0	0	6	0	0	0	6	0	6	0	0	0	6	6	0	0	0	0	0
404	1	1	4	2	2	2	1	4	4	7	7	5	4	3	7	3	3	5	5	5	5	5	5	4	5	5	5	0	0	0	0	0	0	0	0	0	0	3	0	0	0	0	0	0	0	0	0	0	0
405	1	1	3	2	2	1	1	3	4	6	6	4	4	4	5	3	4	4	4	5	5	5	5	5	5	5	5	0	0	0	0	0	0	1	0	0	0	1	1	0	0	0	1	0	0	0	0	0	0
406	2	2	1	2	1	2	1	2	4	7	7	4	5	4	7	4	4	7	4	3	5	4	5	5	4	4	4	0	0	0	0	0	0	0	0	0	0	0	0	0	0	0	0	0	0	0	0	0	0
407	2	2	3	2	1	2	2	2	2	6	6	2	2	2	5	2	2	5	4	1	4	4	4	3	4	4	4	16	0	0	0	0	0	0	0	0	0	0	0	8	0	0	0	0	0	0	0	0	0
408	1	1	1	2	2	1	1	5	5	5	5	5	2	2	5	7	6	5	7	2	3	3	4	3	4	4	4	0	0	0	0	0	0	0	0	0	0	0	0	0	0	0	0	0	0	0	0	0	0
409	2	1	1	2	2	1	1	6	6	6	6	6	5	3	6	5	6	4	5	4	4	4	4	3	4	4	4	0	0	0	0	0	0	0	0	0	0	0	0	0	0	0	0	0	0	0	0	0	0
410	2	2	2	2	1	1	1	6	5	6	7	6	4	6	4	4	4	5	4	5	5	5	5	5	5	5	5	0	0	0	0	0	0	0	0	0	0	0	0	0	0	0	0	0	0	0	0	0	0
411	1	2	2	2	1	1	2	2	2	2	4	5	5	4	5	4	4	5	4	1	2	2	2	3	2	5	5	32	0	0	0	0	0	0	0	0	0	0	0	0	12	0	6	0	0	0	0	0	0
412	2	3	1	2	2	2	2	3	6	5	6	7	5	4	6	6	6	3	4	2	3	3	3	2	4	4	4	8	0	0	0	8	2	2	0	0	2	2	8	0	0	0	0	16	0	0	0	0	0
413	1	3	1	2	2	1	1	5	3	5	3	5	5	3	3	5	5	4	5	3	3	3	3	3	3	4	4	0	0	0	2	0	1	1	0	0	1	1	1	0	0	0	0	2	0	0	0	0	0
414	2	1	2	2	2	1	2	1	2	2	2	4	2	2	2	2	4	2	4	1	4	3	3	3	4	4	4	16	0	0	0	0	6	0	0	0	6	0	6	0	0	0	6	6	0	0	0	0	0
415	1	1	4	2	2	2	1	4	4	7	7	5	4	3	7	3	3	5	5	5	5	5	5	4	5	5	5	0	0	0	0	0	0	0	0	0	0	3	0	0	0	0	0	0	0	0	0	0	0
416	1	1	3	2	2	1	1	3	4	6	6	4	4	4	5	3	4	4	4	5	5	5	5	5	5	5	5	0	0	0	0	0	0	1	0	0	0	1	1	0	0	0	1	0	0	0	0	0	0
417	2	2	1	2	1	2	1	2	4	7	7	4	5	4	7	4	4	7	4	3	5	4	5	5	4	4	4	0	0	0	0	0	0	0	0	0	0	0	0	0	0	0	0	0	0	0	0	0	0
418	2	2	3	2	1	2	2	2	2	6	6	2	2	2	5	2	2	5	4	1	4	4	4	3	4	4	4	16	0	0	0	0	0	0	0	0	0	0	0	8	0	0	0	0	0	0	0	0	0
419	1	1	1	2	2	1	1	5	5	5	5	5	2	2	5	7	6	5	7	2	3	3	4	3	4	4	4	0	0	0	0	0	0	0	0	0	0	0	0	0	0	0	0	0	0	0	0	0	0
420	2	1	1	2	2	1	1	6	6	6	6	6	5	3	6	5	6	4	5	4	4	4	4	3	4	4	4	0	0	0	0	0	0	0	0	0	0	0	0	0	0	0	0	0	0	0	0	0	0
421	2	2	2	2	1	1	1	6	5	6	7	6	4	6	4	4	4	5	4	5	5	5	5	5	5	5	5	0	0	0	0	0	0	0	0	0	0	0	0	0	0	0	0	0	0	0	0	0	0
422	1	2	2	2	1	1	2	2	2	2	4	5	5	4	5	4	4	5	4	1	2	2	2	3	2	5	5	32	0	0	0	0	0	0	0	0	0	0	0	0	12	0	6	0	0	0	0	0	0
423	2	3	1	2	2	2	2	3	6	5	6	7	5	4	6	6	6	3	4	2	3	3	3	2	4	4	4	8	0	0	0	8	2	2	0	0	2	2	8	0	0	0	0	16	0	0	0	0	0
424	1	3	1	2	2	1	1	5	3	5	3	5	5	3	3	5	5	4	5	3	3	3	3	3	3	4	4	0	0	0	2	0	1	1	0	0	1	1	1	0	0	0	0	2	0	0	0	0	0
425	2	1	2	2	2	1	2	1	2	2	2	4	2	2	2	2	4	2	4	1	4	3	3	3	4	4	4	16	0	0	0	0	6	0	0	0	6	0	6	0	0	0	6	6	0	0	0	0	0
426	1	1	4	2	2	2	1	4	4	7	7	5	4	3	7	3	3	5	5	5	5	5	5	4	5	5	5	0	0	0	0	0	0	0	0	0	0	3	0	0	0	0	0	0	0	0	0	0	0
427	1	1	3	2	2	1	1	3	4	6	6	4	4	4	5	3	4	4	4	5	5	5	5	5	5	5	5	0	0	0	0	0	0	1	0	0	0	1	1	0	0	0	1	0	0	0	0	0	0
428	2	2	1	2	1	2	1	2	4	7	7	4	5	4	7	4	4	7	4	3	5	4	5	5	4	4	4	0	0	0	0	0	0	0	0	0	0	0	0	0	0	0	0	0	0	0	0	0	0
429	2	2	3	2	1	2	2	2	2	6	6	2	2	2	5	2	2	5	4	1	4	4	4	3	4	4	4	16	0	0	0	0	0	0	0	0	0	0	0	8	0	0	0	0	0	0	0	0	0
430	1	1	1	2	2	1	1	5	5	5	5	5	2	2	5	7	6	5	7	2	3	3	4	3	4	4	4	0	0	0	0	0	0	0	0	0	0	0	0	0	0	0	0	0	0	0	0	0	0
431	2	1	1	2	2	1	1	6	6	6	6	6	5	3	6	5	6	4	5	4	4	4	4	3	4	4	4	0	0	0	0	0	0	0	0	0	0	0	0	0	0	0	0	0	0	0	0	0	0
432	2	2	2	2	1	1	1	6	5	6	7	6	4	6	4	4	4	5	4	5	5	5	5	5	5	5	5	0	0	0	0	0	0	0	0	0	0	0	0	0	0	0	0	0	0	0	0	0	0
433	1	2	2	2	1	1	2	2	2	2	4	5	5	4	5	4	4	5	4	1	2	2	2	3	2	5	5	32	0	0	0	0	0	0	0	0	0	0	0	0	12	0	6	0	0	0	0	0	0
434	2	3	1	2	2	2	2	3	6	5	6	7	5	4	6	6	6	3	4	2	3	3	3	2	4	4	4	8	0	0	0	8	2	2	0	0	2	2	8	0	0	0	0	16	0	0	0	0	0
435	1	3	1	2	2	1	1	5	3	5	3	5	5	3	3	5	5	4	5	3	3	3	3	3	3	4	4	0	0	0	2	0	1	1	0	0	1	1	1	0	0	0	0	2	0	0	0	0	0
436	2	1	2	2	2	1	2	1	2	2	2	4	2	2	2	2	4	2	4	1	4	3	3	3	4	4	4	16	0	0	0	0	6	0	0	0	6	0	6	0	0	0	6	6	0	0	0	0	0
437	1	1	4	2	2	2	1	4	4	7	7	5	4	3	7	3	3	5	5	5	5	5	5	4	5	5	5	0	0	0	0	0	0	0	0	0	0	3	0	0	0	0	0	0	0	0	0	0	0
438	1	1	3	2	2	1	1	3	4	6	6	4	4	4	5	3	4	4	4	5	5	5	5	5	5	5	5	0	0	0	0	0	0	1	0	0	0	1	1	0	0	0	1	0	0	0	0	0	0
439	2	2	1	2	1	2	1	2	4	7	7	4	5	4	7	4	4	7	4	3	5	4	5	5	4	4	4	0	0	0	0	0	0	0	0	0	0	0	0	0	0	0	0	0	0	0	0	0	0
440	2	2	3	2	1	2	2	2	2	6	6	2	2	2	5	2	2	5	4	1	4	4	4	3	4	4	4	16	0	0	0	0	0	0	0	0	0	0	0	8	0	0	0	0	0	0	0	0	0
441	1	1	1	2	2	1	1	5	5	5	5	5	2	2	5	7	6	5	7	2	3	3	4	3	4	4	4	0	0	0	0	0	0	0	0	0	0	0	0	0	0	0	0	0	0	0	0	0	0
442	2	1	1	2	2	1	1	6	6	6	6	6	5	3	6	5	6	4	5	4	4	4	4	3	4	4	4	0	0	0	0	0	0	0	0	0	0	0	0	0	0	0	0	0	0	0	0	0	0
443	2	2	2	2	1	1	1	6	5	6	7	6	4	6	4	4	4	5	4	5	5	5	5	5	5	5	5	0	0	0	0	0	0	0	0	0	0	0	0	0	0	0	0	0	0	0	0	0	0
444	1	2	2	2	1	1	2	2	2	2	4	5	5	4	5	4	4	5	4	1	2	2	2	3	2	5	5	32	0	0	0	0	0	0	0	0	0	0	0	0	12	0	6	0	0	0	0	0	0
445	2	3	1	2	2	2	2	3	6	5	6	7	5	4	6	6	6	3	4	2	3	3	3	2	4	4	4	8	0	0	0	8	2	2	0	0	2	2	8	0	0	0	0	16	0	0	0	0	0
446	1	3	1	2	2	1	1	5	3	5	3	5	5	3	3	5	5	4	5	3	3	3	3	3	3	4	4	0	0	0	2	0	1	1	0	0	1	1	1	0	0	0	0	2	0	0	0	0	0
447	2	1	2	2	2	1	2	1	2	2	2	4	2	2	2	2	4	2	4	1	4	3	3	3	4	4	4	16	0	0	0	0	6	0	0	0	6	0	6	0	0	0	6	6	0	0	0	0	0
448	1	1	4	2	2	2	1	4	4	7	7	5	4	3	7	3	3	5	5	5	5	5	5	4	5	5	5	0	0	0	0	0	0	0	0	0	0	3	0	0	0	0	0	0	0	0	0	0	0
449	1	1	3	2	2	1	1	3	4	6	6	4	4	4	5	3	4	4	4	5	5	5	5	5	5	5	5	0	0	0	0	0	0	1	0	0	0	1	1	0	0	0	1	0	0	0	0	0	0
450	2	2	1	2	1	2	1	2	4	7	7	4	5	4	7	4	4	7	4	3	5	4	5	5	4	4	4	0	0	0	0	0	0	0	0	0	0	0	0	0	0	0	0	0	0	0	0	0	0
451	2	2	3	2	1	2	2	2	2	6	6	2	2	2	5	2	2	5	4	1	4	4	4	3	4	4	4	16	0	0	0	0	0	0	0	0	0	0	0	8	0	0	0	0	0	0	0	0	0
452	1	1	1	2	2	1	1	5	5	5	5	5	2	2	5	7	6	5	7	2	3	3	4	3	4	4	4	0	0	0	0	0	0	0	0	0	0	0	0	0	0	0	0	0	0	0	0	0	0
453	2	1	1	2	2	1	1	6	6	6	6	6	5	3	6	5	6	4	5	4	4	4	4	3	4	4	4	0	0	0	0	0	0	0	0	0	0	0	0	0	0	0	0	0	0	0	0	0	0
454	2	2	2	2	1	1	1	6	5	6	7	6	4	6	4	4	4	5	4	5	5	5	5	5	5	5	5	0	0	0	0	0	0	0	0	0	0	0	0	0	0	0	0	0	0	0	0	0	0
455	1	2	2	2	1	1	2	2	2	2	4	5	5	4	5	4	4	5	4	1	2	2	2	3	2	5	5	32	0	0	0	0	0	0	0	0	0	0	0	0	12	0	6	0	0	0	0	0	0
456	2	3	1	2	2	2	2	3	6	5	6	7	5	4	6	6	6	3	4	2	3	3	3	2	4	4	4	8	0	0	0	8	2	2	0	0	2	2	8	0	0	0	0	16	0	0	0	0	0
457	1	3	1	2	2	1	1	5	3	5	3	5	5	3	3	5	5	4	5	3	3	3	3	3	3	4	4	0	0	0	2	0	1	1	0	0	1	1	1	0	0	0	0	2	0	0	0	0	0
458	2	1	2	2	2	1	2	1	2	2	2	4	2	2	2	2	4	2	4	1	4	3	3	3	4	4	4	16	0	0	0	0	6	0	0	0	6	0	6	0	0	0	6	6	0	0	0	0	0
459	1	1	4	2	2	2	1	4	4	7	7	5	4	3	7	3	3	5	5	5	5	5	5	4	5	5	5	0	0	0	0	0	0	0	0	0	0	3	0	0	0	0	0	0	0	0	0	0	0
460	1	1	3	2	2	1	1	3	4	6	6	4	4	4	5	3	4	4	4	5	5	5	5	5	5	5	5	0	0	0	0	0	0	1	0	0	0	1	1	0	0	0	1	0	0	0	0	0	0
461	2	2	1	2	1	2	1	2	4	7	7	4	5	4	7	4	4	7	4	3	5	4	5	5	4	4	4	0	0	0	0	0	0	0	0	0	0	0	0	0	0	0	0	0	0	0	0	0	0
462	2	2	3	2	1	2	2	2	2	6	6	2	2	2	5	2	2	5	4	1	4	4	4	3	4	4	4	16	0	0	0	0	0	0	0	0	0	0	0	8	0	0	0	0	0	0	0	0	0
463	1	1	1	2	2	1	1	5	5	5	5	5	2	2	5	7	6	5	7	2	3	3	4	3	4	4	4	0	0	0	0	0	0	0	0	0	0	0	0	0	0	0	0	0	0	0	0	0	0
464	2	1	1	2	2	1	1	6	6	6	6	6	5	3	6	5	6	4	5	4	4	4	4	3	4	4	4	0	0	0	0	0	0	0	0	0	0	0	0	0	0	0	0	0	0	0	0	0	0
465	2	2	2	2	1	1	1	6	5	6	7	6	4	6	4	4	4	5	4	5	5	5	5	5	5	5	5	0	0	0	0	0	0	0	0	0	0	0	0	0	0	0	0	0	0	0	0	0	0
466	1	2	2	2	1	1	2	2	2	2	4	5	5	4	5	4	4	5	4	1	2	2	2	3	2	5	5	32	0	0	0	0	0	0	0	0	0	0	0	0	12	0	6	0	0	0	0	0	0
467	2	3	1	2	2	2	2	3	6	5	6	7	5	4	6	6	6	3	4	2	3	3	3	2	4	4	4	8	0	0	0	8	2	2	0	0	2	2	8	0	0	0	0	16	0	0	0	0	0
468	1	3	1	2	2	1	1	5	3	5	3	5	5	3	3	5	5	4	5	3	3	3	3	3	3	4	4	0	0	0	2	0	1	1	0	0	1	1	1	0	0	0	0	2	0	0	0	0	0
469	2	1	2	2	2	1	2	1	2	2	2	4	2	2	2	2	4	2	4	1	4	3	3	3	4	4	4	16	0	0	0	0	6	0	0	0	6	0	6	0	0	0	6	6	0	0	0	0	0
470	1	1	4	2	2	2	1	4	4	7	7	5	4	3	7	3	3	5	5	5	5	5	5	4	5	5	5	0	0	0	0	0	0	0	0	0	0	3	0	0	0	0	0	0	0	0	0	0	0
471	1	1	3	2	2	1	1	3	4	6	6	4	4	4	5	3	4	4	4	5	5	5	5	5	5	5	5	0	0	0	0	0	0	1	0	0	0	1	1	0	0	0	1	0	0	0	0	0	0
472	2	2	1	2	1	2	1	2	4	7	7	4	5	4	7	4	4	7	4	3	5	4	5	5	4	4	4	0	0	0	0	0	0	0	0	0	0	0	0	0	0	0	0	0	0	0	0	0	0
473	2	2	3	2	1	2	2	2	2	6	6	2	2	2	5	2	2	5	4	1	4	4	4	3	4	4	4	16	0	0	0	0	0	0	0	0	0	0	0	8	0	0	0	0	0	0	0	0	0
474	1	1	1	2	2	1	1	5	5	5	5	5	2	2	5	7	6	5	7	2	3	3	4	3	4	4	4	0	0	0	0	0	0	0	0	0	0	0	0	0	0	0	0	0	0	0	0	0	0
475	2	1	1	2	2	1	1	6	6	6	6	6	5	3	6	5	6	4	5	4	4	4	4	3	4	4	4	0	0	0	0	0	0	0	0	0	0	0	0	0	0	0	0	0	0	0	0	0	0
476	2	2	2	2	1	1	1	6	5	6	7	6	4	6	4	4	4	5	4	5	5	5	5	5	5	5	5	0	0	0	0	0	0	0	0	0	0	0	0	0	0	0	0	0	0	0	0	0	0
477	1	2	2	2	1	1	2	2	2	2	4	5	5	4	5	4	4	5	4	1	2	2	2	3	2	5	5	32	0	0	0	0	0	0	0	0	0	0	0	0	12	0	6	0	0	0	0	0	0
478	2	3	1	2	2	2	2	3	6	5	6	7	5	4	6	6	6	3	4	2	3	3	3	2	4	4	4	8	0	0	0	8	2	2	0	0	2	2	8	0	0	0	0	16	0	0	0	0	0
479	1	3	1	2	2	1	1	5	3	5	3	5	5	3	3	5	5	4	5	3	3	3	3	3	3	4	4	0	0	0	2	0	1	1	0	0	1	1	1	0	0	0	0	2	0	0	0	0	0
480	2	1	2	2	2	1	2	1	2	2	2	4	2	2	2	2	4	2	4	1	4	3	3	3	4	4	4	16	0	0	0	0	6	0	0	0	6	0	6	0	0	0	6	6	0	0	0	0	0
481	1	1	4	2	2	2	1	4	4	7	7	5	4	3	7	3	3	5	5	5	5	5	5	4	5	5	5	0	0	0	0	0	0	0	0	0	0	3	0	0	0	0	0	0	0	0	0	0	0
482	1	1	3	2	2	1	1	3	4	6	6	4	4	4	5	3	4	4	4	5	5	5	5	5	5	5	5	0	0	0	0	0	0	1	0	0	0	1	1	0	0	0	1	0	0	0	0	0	0
483	2	2	1	2	1	2	1	2	4	7	7	4	5	4	7	4	4	7	4	3	5	4	5	5	4	4	4	0	0	0	0	0	0	0	0	0	0	0	0	0	0	0	0	0	0	0	0	0	0
484	2	2	3	2	1	2	2	2	2	6	6	2	2	2	5	2	2	5	4	1	4	4	4	3	4	4	4	16	0	0	0	0	0	0	0	0	0	0	0	8	0	0	0	0	0	0	0	0	0
485	1	1	1	2	2	1	1	5	5	5	5	5	2	2	5	7	6	5	7	2	3	3	4	3	4	4	4	0	0	0	0	0	0	0	0	0	0	0	0	0	0	0	0	0	0	0	0	0	0
486	2	1	1	2	2	1	1	6	6	6	6	6	5	3	6	5	6	4	5	4	4	4	4	3	4	4	4	0	0	0	0	0	0	0	0	0	0	0	0	0	0	0	0	0	0	0	0	0	0
487	2	2	2	2	1	1	1	6	5	6	7	6	4	6	4	4	4	5	4	5	5	5	5	5	5	5	5	0	0	0	0	0	0	0	0	0	0	0	0	0	0	0	0	0	0	0	0	0	0
488	1	2	2	2	1	1	2	2	2	2	4	5	5	4	5	4	4	5	4	1	2	2	2	3	2	5	5	32	0	0	0	0	0	0	0	0	0	0	0	0	12	0	6	0	0	0	0	0	0
489	2	3	1	2	2	2	2	3	6	5	6	7	5	4	6	6	6	3	4	2	3	3	3	2	4	4	4	8	0	0	0	8	2	2	0	0	2	2	8	0	0	0	0	16	0	0	0	0	0
490	1	3	1	2	2	1	1	5	3	5	3	5	5	3	3	5	5	4	5	3	3	3	3	3	3	4	4	0	0	0	2	0	1	1	0	0	1	1	1	0	0	0	0	2	0	0	0	0	0
491	2	1	2	2	2	1	2	1	2	2	2	4	2	2	2	2	4	2	4	1	4	3	3	3	4	4	4	16	0	0	0	0	6	0	0	0	6	0	6	0	0	0	6	6	0	0	0	0	0
492	1	1	4	2	2	2	1	4	4	7	7	5	4	3	7	3	3	5	5	5	5	5	5	4	5	5	5	0	0	0	0	0	0	0	0	0	0	3	0	0	0	0	0	0	0	0	0	0	0
493	1	1	3	2	2	1	1	3	4	6	6	4	4	4	5	3	4	4	4	5	5	5	5	5	5	5	5	0	0	0	0	0	0	1	0	0	0	1	1	0	0	0	1	0	0	0	0	0	0
494	2	2	1	2	1	2	1	2	4	7	7	4	5	4	7	4	4	7	4	3	5	4	5	5	4	4	4	0	0	0	0	0	0	0	0	0	0	0	0	0	0	0	0	0	0	0	0	0	0
495	2	2	3	2	1	2	2	2	2	6	6	2	2	2	5	2	2	5	4	1	4	4	4	3	4	4	4	16	0	0	0	0	0	0	0	0	0	0	0	8	0	0	0	0	0	0	0	0	0
496	1	1	1	2	2	1	1	5	5	5	5	5	2	2	5	7	6	5	7	2	3	3	4	3	4	4	4	0	0	0	0	0	0	0	0	0	0	0	0	0	0	0	0	0	0	0	0	0	0
497	2	1	1	2	2	1	1	6	6	6	6	6	5	3	6	5	6	4	5	4	4	4	4	3	4	4	4	0	0	0	0	0	0	0	0	0	0	0	0	0	0	0	0	0	0	0	0	0	0
498	2	2	2	2	1	1	1	6	5	6	7	6	4	6	4	4	4	5	4	5	5	5	5	5	5	5	5	0	0	0	0	0	0	0	0	0	0	0	0	0	0	0	0	0	0	0	0	0	0
499	1	2	2	2	1	1	2	2	2	2	4	5	5	4	5	4	4	5	4	1	2	2	2	3	2	5	5	32	0	0	0	0	0	0	0	0	0	0	0	0	12	0	6	0	0	0	0	0	0
500	2	3	1	2	2	2	2	3	6	5	6	7	5	4	6	6	6	3	4	2	3	3	3	2	4	4	4	8	0	0	0	8	2	2	0	0	2	2	8	0	0	0	0	16	0	0	0	0	0
501	1	3	1	2	2	1	1	5	3	5	3	5	5	3	3	5	5	4	5	3	3	3	3	3	3	4	4	0	0	0	2	0	1	1	0	0	1	1	1	0	0	0	0	2	0	0	0	0	0
502	2	1	2	2	2	1	2	1	2	2	2	4	2	2	2	2	4	2	4	1	4	3	3	3	4	4	4	16	0	0	0	0	6	0	0	0	6	0	6	0	0	0	6	6	0	0	0	0	0
503	1	1	4	2	2	2	1	4	4	7	7	5	4	3	7	3	3	5	5	5	5	5	5	4	5	5	5	0	0	0	0	0	0	0	0	0	0	3	0	0	0	0	0	0	0	0	0	0	0
504	1	1	3	2	2	1	1	3	4	6	6	4	4	4	5	3	4	4	4	5	5	5	5	5	5	5	5	0	0	0	0	0	0	1	0	0	0	1	1	0	0	0	1	0	0	0	0	0	0
505	2	2	1	2	1	2	1	2	4	7	7	4	5	4	7	4	4	7	4	3	5	4	5	5	4	4	4	0	0	0	0	0	0	0	0	0	0	0	0	0	0	0	0	0	0	0	0	0	0
506	2	2	3	2	1	2	2	2	2	6	6	2	2	2	5	2	2	5	4	1	4	4	4	3	4	4	4	16	0	0	0	0	0	0	0	0	0	0	0	8	0	0	0	0	0	0	0	0	0
507	1	1	1	2	2	1	1	5	5	5	5	5	2	2	5	7	6	5	7	2	3	3	4	3	4	4	4	0	0	0	0	0	0	0	0	0	0	0	0	0	0	0	0	0	0	0	0	0	0
508	2	1	1	2	2	1	1	6	6	6	6	6	5	3	6	5	6	4	5	4	4	4	4	3	4	4	4	0	0	0	0	0	0	0	0	0	0	0	0	0	0	0	0	0	0	0	0	0	0
509	2	2	2	2	1	1	1	6	5	6	7	6	4	6	4	4	4	5	4	5	5	5	5	5	5	5	5	0	0	0	0	0	0	0	0	0	0	0	0	0	0	0	0	0	0	0	0	0	0
510	1	2	2	2	1	1	2	2	2	2	4	5	5	4	5	4	4	5	4	1	2	2	2	3	2	5	5	32	0	0	0	0	0	0	0	0	0	0	0	0	12	0	6	0	0	0	0	0	0
511	2	3	1	2	2	2	2	3	6	5	6	7	5	4	6	6	6	3	4	2	3	3	3	2	4	4	4	8	0	0	0	8	2	2	0	0	2	2	8	0	0	0	0	16	0	0	0	0	0
512	1	3	1	2	2	1	1	5	3	5	3	5	5	3	3	5	5	4	5	3	3	3	3	3	3	4	4	0	0	0	2	0	1	1	0	0	1	1	1	0	0	0	0	2	0	0	0	0	0
513	2	1	2	2	2	1	2	1	2	2	2	4	2	2	2	2	4	2	4	1	4	3	3	3	4	4	4	16	0	0	0	0	6	0	0	0	6	0	6	0	0	0	6	6	0	0	0	0	0
514	1	1	4	2	2	2	1	4	4	7	7	5	4	3	7	3	3	5	5	5	5	5	5	4	5	5	5	0	0	0	0	0	0	0	0	0	0	3	0	0	0	0	0	0	0	0	0	0	0
515	1	1	3	2	2	1	1	3	4	6	6	4	4	4	5	3	4	4	4	5	5	5	5	5	5	5	5	0	0	0	0	0	0	1	0	0	0	1	1	0	0	0	1	0	0	0	0	0	0
516	2	2	1	2	1	2	1	2	4	7	7	4	5	4	7	4	4	7	4	3	5	4	5	5	4	4	4	0	0	0	0	0	0	0	0	0	0	0	0	0	0	0	0	0	0	0	0	0	0
517	2	2	3	2	1	2	2	2	2	6	6	2	2	2	5	2	2	5	4	1	4	4	4	3	4	4	4	16	0	0	0	0	0	0	0	0	0	0	0	8	0	0	0	0	0	0	0	0	0
518	1	1	1	2	2	1	1	5	5	5	5	5	2	2	5	7	6	5	7	2	3	3	4	3	4	4	4	0	0	0	0	0	0	0	0	0	0	0	0	0	0	0	0	0	0	0	0	0	0
519	2	1	1	2	2	1	1	6	6	6	6	6	5	3	6	5	6	4	5	4	4	4	4	3	4	4	4	0	0	0	0	0	0	0	0	0	0	0	0	0	0	0	0	0	0	0	0	0	0
520	2	2	2	2	1	1	1	6	5	6	7	6	4	6	4	4	4	5	4	5	5	5	5	5	5	5	5	0	0	0	0	0	0	0	0	0	0	0	0	0	0	0	0	0	0	0	0	0	0
521	1	2	2	2	1	1	2	2	2	2	4	5	5	4	5	4	4	5	4	1	2	2	2	3	2	5	5	32	0	0	0	0	0	0	0	0	0	0	0	0	12	0	6	0	0	0	0	0	0
522	2	3	1	2	2	2	2	3	6	5	6	7	5	4	6	6	6	3	4	2	3	3	3	2	4	4	4	8	0	0	0	8	2	2	0	0	2	2	8	0	0	0	0	16	0	0	0	0	0
523	1	3	1	2	2	1	1	5	3	5	3	5	5	3	3	5	5	4	5	3	3	3	3	3	3	4	4	0	0	0	2	0	1	1	0	0	1	1	1	0	0	0	0	2	0	0	0	0	0
524	2	1	2	2	2	1	2	1	2	2	2	4	2	2	2	2	4	2	4	1	4	3	3	3	4	4	4	16	0	0	0	0	6	0	0	0	6	0	6	0	0	0	6	6	0	0	0	0	0
525	1	1	4	2	2	2	1	4	4	7	7	5	4	3	7	3	3	5	5	5	5	5	5	4	5	5	5	0	0	0	0	0	0	0	0	0	0	3	0	0	0	0	0	0	0	0	0	0	0
526	1	1	3	2	2	1	1	3	4	6	6	4	4	4	5	3	4	4	4	5	5	5	5	5	5	5	5	0	0	0	0	0	0	1	0	0	0	1	1	0	0	0	1	0	0	0	0	0	0
527	2	2	1	2	1	2	1	2	4	7	7	4	5	4	7	4	4	7	4	3	5	4	5	5	4	4	4	0	0	0	0	0	0	0	0	0	0	0	0	0	0	0	0	0	0	0	0	0	0
528	2	2	3	2	1	2	2	2	2	6	6	2	2	2	5	2	2	5	4	1	4	4	4	3	4	4	4	16	0	0	0	0	0	0	0	0	0	0	0	8	0	0	0	0	0	0	0	0	0
529	1	1	1	2	2	1	1	5	5	5	5	5	2	2	5	7	6	5	7	2	3	3	4	3	4	4	4	0	0	0	0	0	0	0	0	0	0	0	0	0	0	0	0	0	0	0	0	0	0
530	2	1	1	2	2	1	1	6	6	6	6	6	5	3	6	5	6	4	5	4	4	4	4	3	4	4	4	0	0	0	0	0	0	0	0	0	0	0	0	0	0	0	0	0	0	0	0	0	0
531	2	2	2	2	1	1	1	6	5	6	7	6	4	6	4	4	4	5	4	5	5	5	5	5	5	5	5	0	0	0	0	0	0	0	0	0	0	0	0	0	0	0	0	0	0	0	0	0	0
532	1	2	2	2	1	1	2	2	2	2	4	5	5	4	5	4	4	5	4	1	2	2	2	3	2	5	5	32	0	0	0	0	0	0	0	0	0	0	0	0	12	0	6	0	0	0	0	0	0
533	2	3	1	2	2	2	2	3	6	5	6	7	5	4	6	6	6	3	4	2	3	3	3	2	4	4	4	8	0	0	0	8	2	2	0	0	2	2	8	0	0	0	0	16	0	0	0	0	0
534	1	3	1	2	2	1	1	5	3	5	3	5	5	3	3	5	5	4	5	3	3	3	3	3	3	4	4	0	0	0	2	0	1	1	0	0	1	1	1	0	0	0	0	2	0	0	0	0	0
535	2	1	2	2	2	1	2	1	2	2	2	4	2	2	2	2	4	2	4	1	4	3	3	3	4	4	4	16	0	0	0	0	6	0	0	0	6	0	6	0	0	0	6	6	0	0	0	0	0
536	1	1	4	2	2	2	1	4	4	7	7	5	4	3	7	3	3	5	5	5	5	5	5	4	5	5	5	0	0	0	0	0	0	0	0	0	0	3	0	0	0	0	0	0	0	0	0	0	0
537	1	1	3	2	2	1	1	3	4	6	6	4	4	4	5	3	4	4	4	5	5	5	5	5	5	5	5	0	0	0	0	0	0	1	0	0	0	1	1	0	0	0	1	0	0	0	0	0	0
538	2	2	1	2	1	2	1	2	4	7	7	4	5	4	7	4	4	7	4	3	5	4	5	5	4	4	4	0	0	0	0	0	0	0	0	0	0	0	0	0	0	0	0	0	0	0	0	0	0
539	2	2	3	2	1	2	2	2	2	6	6	2	2	2	5	2	2	5	4	1	4	4	4	3	4	4	4	16	0	0	0	0	0	0	0	0	0	0	0	8	0	0	0	0	0	0	0	0	0
540	1	1	1	2	2	1	1	5	5	5	5	5	2	2	5	7	6	5	7	2	3	3	4	3	4	4	4	0	0	0	0	0	0	0	0	0	0	0	0	0	0	0	0	0	0	0	0	0	0
541	2	1	1	2	2	1	1	6	6	6	6	6	5	3	6	5	6	4	5	4	4	4	4	3	4	4	4	0	0	0	0	0	0	0	0	0	0	0	0	0	0	0	0	0	0	0	0	0	0
542	2	2	2	2	1	1	1	6	5	6	7	6	4	6	4	4	4	5	4	5	5	5	5	5	5	5	5	0	0	0	0	0	0	0	0	0	0	0	0	0	0	0	0	0	0	0	0	0	0
543	1	2	2	2	1	1	2	2	2	2	4	5	5	4	5	4	4	5	4	1	2	2	2	3	2	5	5	32	0	0	0	0	0	0	0	0	0	0	0	0	12	0	6	0	0	0	0	0	0
544	2	3	1	2	2	2	2	3	6	5	6	7	5	4	6	6	6	3	4	2	3	3	3	2	4	4	4	8	0	0	0	8	2	2	0	0	2	2	8	0	0	0	0	16	0	0	0	0	0
545	1	3	1	2	2	1	1	5	3	5	3	5	5	3	3	5	5	4	5	3	3	3	3	3	3	4	4	0	0	0	2	0	1	1	0	0	1	1	1	0	0	0	0	2	0	0	0	0	0
546	2	1	2	2	2	1	2	1	2	2	2	4	2	2	2	2	4	2	4	1	4	3	3	3	4	4	4	16	0	0	0	0	6	0	0	0	6	0	6	0	0	0	6	6	0	0	0	0	0
547	1	1	4	2	2	2	1	4	4	7	7	5	4	3	7	3	3	5	5	5	5	5	5	4	5	5	5	0	0	0	0	0	0	0	0	0	0	3	0	0	0	0	0	0	0	0	0	0	0
548	1	1	3	2	2	1	1	3	4	6	6	4	4	4	5	3	4	4	4	5	5	5	5	5	5	5	5	0	0	0	0	0	0	1	0	0	0	1	1	0	0	0	1	0	0	0	0	0	0
549	2	2	1	2	1	2	1	2	4	7	7	4	5	4	7	4	4	7	4	3	5	4	5	5	4	4	4	0	0	0	0	0	0	0	0	0	0	0	0	0	0	0	0	0	0	0	0	0	0
550	2	2	3	2	1	2	2	2	2	6	6	2	2	2	5	2	2	5	4	1	4	4	4	3	4	4	4	16	0	0	0	0	0	0	0	0	0	0	0	8	0	0	0	0	0	0	0	0	0
551	1	1	1	2	2	1	1	5	5	5	5	5	2	2	5	7	6	5	7	2	3	3	4	3	4	4	4	0	0	0	0	0	0	0	0	0	0	0	0	0	0	0	0	0	0	0	0	0	0
552	2	1	1	2	2	1	1	6	6	6	6	6	5	3	6	5	6	4	5	4	4	4	4	3	4	4	4	0	0	0	0	0	0	0	0	0	0	0	0	0	0	0	0	0	0	0	0	0	0
553	2	2	2	2	1	1	1	6	5	6	7	6	4	6	4	4	4	5	4	5	5	5	5	5	5	5	5	0	0	0	0	0	0	0	0	0	0	0	0	0	0	0	0	0	0	0	0	0	0
554	1	2	2	2	1	1	2	2	2	2	4	5	5	4	5	4	4	5	4	1	2	2	2	3	2	5	5	32	0	0	0	0	0	0	0	0	0	0	0	0	12	0	6	0	0	0	0	0	0
555	2	3	1	2	2	2	2	3	6	5	6	7	5	4	6	6	6	3	4	2	3	3	3	2	4	4	4	8	0	0	0	8	2	2	0	0	2	2	8	0	0	0	0	16	0	0	0	0	0
556	1	3	1	2	2	1	1	5	3	5	3	5	5	3	3	5	5	4	5	3	3	3	3	3	3	4	4	0	0	0	2	0	1	1	0	0	1	1	1	0	0	0	0	2	0	0	0	0	0
557	2	1	2	2	2	1	2	1	2	2	2	4	2	2	2	2	4	2	4	1	4	3	3	3	4	4	4	16	0	0	0	0	6	0	0	0	6	0	6	0	0	0	6	6	0	0	0	0	0
558	1	1	4	2	2	2	1	4	4	7	7	5	4	3	7	3	3	5	5	5	5	5	5	4	5	5	5	0	0	0	0	0	0	0	0	0	0	3	0	0	0	0	0	0	0	0	0	0	0
559	1	1	3	2	2	1	1	3	4	6	6	4	4	4	5	3	4	4	4	5	5	5	5	5	5	5	5	0	0	0	0	0	0	1	0	0	0	1	1	0	0	0	1	0	0	0	0	0	0
560	2	2	1	2	1	2	1	2	4	7	7	4	5	4	7	4	4	7	4	3	5	4	5	5	4	4	4	0	0	0	0	0	0	0	0	0	0	0	0	0	0	0	0	0	0	0	0	0	0
561	2	2	3	2	1	2	2	2	2	6	6	2	2	2	5	2	2	5	4	1	4	4	4	3	4	4	4	16	0	0	0	0	0	0	0	0	0	0	0	8	0	0	0	0	0	0	0	0	0
562	1	1	1	2	2	1	1	5	5	5	5	5	2	2	5	7	6	5	7	2	3	3	4	3	4	4	4	0	0	0	0	0	0	0	0	0	0	0	0	0	0	0	0	0	0	0	0	0	0
563	2	1	1	2	2	1	1	6	6	6	6	6	5	3	6	5	6	4	5	4	4	4	4	3	4	4	4	0	0	0	0	0	0	0	0	0	0	0	0	0	0	0	0	0	0	0	0	0	0
564	2	2	2	2	1	1	1	6	5	6	7	6	4	6	4	4	4	5	4	5	5	5	5	5	5	5	5	0	0	0	0	0	0	0	0	0	0	0	0	0	0	0	0	0	0	0	0	0	0
565	1	2	2	2	1	1	2	2	2	2	4	5	5	4	5	4	4	5	4	1	2	2	2	3	2	5	5	32	0	0	0	0	0	0	0	0	0	0	0	0	12	0	6	0	0	0	0	0	0
566	2	3	1	2	2	2	2	3	6	5	6	7	5	4	6	6	6	3	4	2	3	3	3	2	4	4	4	8	0	0	0	8	2	2	0	0	2	2	8	0	0	0	0	16	0	0	0	0	0
567	1	3	1	2	2	1	1	5	3	5	3	5	5	3	3	5	5	4	5	3	3	3	3	3	3	4	4	0	0	0	2	0	1	1	0	0	1	1	1	0	0	0	0	2	0	0	0	0	0
568	2	1	2	2	2	1	2	1	2	2	2	4	2	2	2	2	4	2	4	1	4	3	3	3	4	4	4	16	0	0	0	0	6	0	0	0	6	0	6	0	0	0	6	6	0	0	0	0	0
569	1	1	4	2	2	2	1	4	4	7	7	5	4	3	7	3	3	5	5	5	5	5	5	4	5	5	5	0	0	0	0	0	0	0	0	0	0	3	0	0	0	0	0	0	0	0	0	0	0
570	1	1	3	2	2	1	1	3	4	6	6	4	4	4	5	3	4	4	4	5	5	5	5	5	5	5	5	0	0	0	0	0	0	1	0	0	0	1	1	0	0	0	1	0	0	0	0	0	0
571	2	2	1	2	1	2	1	2	4	7	7	4	5	4	7	4	4	7	4	3	5	4	5	5	4	4	4	0	0	0	0	0	0	0	0	0	0	0	0	0	0	0	0	0	0	0	0	0	0
572	2	2	3	2	1	2	2	2	2	6	6	2	2	2	5	2	2	5	4	1	4	4	4	3	4	4	4	16	0	0	0	0	0	0	0	0	0	0	0	8	0	0	0	0	0	0	0	0	0
573	1	1	1	2	2	1	1	5	5	5	5	5	2	2	5	7	6	5	7	2	3	3	4	3	4	4	4	0	0	0	0	0	0	0	0	0	0	0	0	0	0	0	0	0	0	0	0	0	0
574	2	1	1	2	2	1	1	6	6	6	6	6	5	3	6	5	6	4	5	4	4	4	4	3	4	4	4	0	0	0	0	0	0	0	0	0	0	0	0	0	0	0	0	0	0	0	0	0	0
575	2	2	2	2	1	1	1	6	5	6	7	6	4	6	4	4	4	5	4	5	5	5	5	5	5	5	5	0	0	0	0	0	0	0	0	0	0	0	0	0	0	0	0	0	0	0	0	0	0
576	1	2	2	2	1	1	2	2	2	2	4	5	5	4	5	4	4	5	4	1	2	2	2	3	2	5	5	32	0	0	0	0	0	0	0	0	0	0	0	0	12	0	6	0	0	0	0	0	0
577	2	3	1	2	2	2	2	3	6	5	6	7	5	4	6	6	6	3	4	2	3	3	3	2	4	4	4	8	0	0	0	8	2	2	0	0	2	2	8	0	0	0	0	16	0	0	0	0	0
578	1	3	1	2	2	1	1	5	3	5	3	5	5	3	3	5	5	4	5	3	3	3	3	3	3	4	4	0	0	0	2	0	1	1	0	0	1	1	1	0	0	0	0	2	0	0	0	0	0
579	2	1	2	2	2	1	2	1	2	2	2	4	2	2	2	2	4	2	4	1	4	3	3	3	4	4	4	16	0	0	0	0	6	0	0	0	6	0	6	0	0	0	6	6	0	0	0	0	0
580	1	1	4	2	2	2	1	4	4	7	7	5	4	3	7	3	3	5	5	5	5	5	5	4	5	5	5	0	0	0	0	0	0	0	0	0	0	3	0	0	0	0	0	0	0	0	0	0	0
581	1	1	3	2	2	1	1	3	4	6	6	4	4	4	5	3	4	4	4	5	5	5	5	5	5	5	5	0	0	0	0	0	0	1	0	0	0	1	1	0	0	0	1	0	0	0	0	0	0
582	2	2	1	2	1	2	1	2	4	7	7	4	5	4	7	4	4	7	4	3	5	4	5	5	4	4	4	0	0	0	0	0	0	0	0	0	0	0	0	0	0	0	0	0	0	0	0	0	0
583	2	2	3	2	1	2	2	2	2	6	6	2	2	2	5	2	2	5	4	1	4	4	4	3	4	4	4	16	0	0	0	0	0	0	0	0	0	0	0	8	0	0	0	0	0	0	0	0	0
584	1	1	1	2	2	1	1	5	5	5	5	5	2	2	5	7	6	5	7	2	3	3	4	3	4	4	4	0	0	0	0	0	0	0	0	0	0	0	0	0	0	0	0	0	0	0	0	0	0
585	2	1	1	2	2	1	1	6	6	6	6	6	5	3	6	5	6	4	5	4	4	4	4	3	4	4	4	0	0	0	0	0	0	0	0	0	0	0	0	0	0	0	0	0	0	0	0	0	0
586	2	2	2	2	1	1	1	6	5	6	7	6	4	6	4	4	4	5	4	5	5	5	5	5	5	5	5	0	0	0	0	0	0	0	0	0	0	0	0	0	0	0	0	0	0	0	0	0	0
587	1	2	2	2	1	1	2	2	2	2	4	5	5	4	5	4	4	5	4	1	2	2	2	3	2	5	5	32	0	0	0	0	0	0	0	0	0	0	0	0	12	0	6	0	0	0	0	0	0
588	2	3	1	2	2	2	2	3	6	5	6	7	5	4	6	6	6	3	4	2	3	3	3	2	4	4	4	8	0	0	0	8	2	2	0	0	2	2	8	0	0	0	0	16	0	0	0	0	0
589	1	3	1	2	2	1	1	5	3	5	3	5	5	3	3	5	5	4	5	3	3	3	3	3	3	4	4	0	0	0	2	0	1	1	0	0	1	1	1	0	0	0	0	2	0	0	0	0	0
590	2	1	2	2	2	1	2	1	2	2	2	4	2	2	2	2	4	2	4	1	4	3	3	3	4	4	4	16	0	0	0	0	6	0	0	0	6	0	6	0	0	0	6	6	0	0	0	0	0
591	1	1	4	2	2	2	1	4	4	7	7	5	4	3	7	3	3	5	5	5	5	5	5	4	5	5	5	0	0	0	0	0	0	0	0	0	0	3	0	0	0	0	0	0	0	0	0	0	0
592	1	1	3	2	2	1	1	3	4	6	6	4	4	4	5	3	4	4	4	5	5	5	5	5	5	5	5	0	0	0	0	0	0	1	0	0	0	1	1	0	0	0	1	0	0	0	0	0	0
593	2	2	1	2	1	2	1	2	4	7	7	4	5	4	7	4	4	7	4	3	5	4	5	5	4	4	4	0	0	0	0	0	0	0	0	0	0	0	0	0	0	0	0	0	0	0	0	0	0
594	2	2	3	2	1	2	2	2	2	6	6	2	2	2	5	2	2	5	4	1	4	4	4	3	4	4	4	16	0	0	0	0	0	0	0	0	0	0	0	8	0	0	0	0	0	0	0	0	0
595	1	1	1	2	2	1	1	5	5	5	5	5	2	2	5	7	6	5	7	2	3	3	4	3	4	4	4	0	0	0	0	0	0	0	0	0	0	0	0	0	0	0	0	0	0	0	0	0	0
596	2	1	1	2	2	1	1	6	6	6	6	6	5	3	6	5	6	4	5	4	4	4	4	3	4	4	4	0	0	0	0	0	0	0	0	0	0	0	0	0	0	0	0	0	0	0	0	0	0
597	2	2	2	2	1	1	1	6	5	6	7	6	4	6	4	4	4	5	4	5	5	5	5	5	5	5	5	0	0	0	0	0	0	0	0	0	0	0	0	0	0	0	0	0	0	0	0	0	0
598	1	2	2	2	1	1	2	2	2	2	4	5	5	4	5	4	4	5	4	1	2	2	2	3	2	5	5	32	0	0	0	0	0	0	0	0	0	0	0	0	12	0	6	0	0	0	0	0	0
599	2	3	1	2	2	2	2	3	6	5	6	7	5	4	6	6	6	3	4	2	3	3	3	2	4	4	4	8	0	0	0	8	2	2	0	0	2	2	8	0	0	0	0	16	0	0	0	0	0
600	1	3	1	2	2	1	1	5	3	5	3	5	5	3	3	5	5	4	5	3	3	3	3	3	3	4	4	0	0	0	2	0	1	1	0	0	1	1	1	0	0	0	0	2	0	0	0	0	0
601	2	1	2	2	2	1	2	1	2	2	2	4	2	2	2	2	4	2	4	1	4	3	3	3	4	4	4	16	0	0	0	0	6	0	0	0	6	0	6	0	0	0	6	6	0	0	0	0	0
602	1	1	4	2	2	2	1	4	4	7	7	5	4	3	7	3	3	5	5	5	5	5	5	4	5	5	5	0	0	0	0	0	0	0	0	0	0	3	0	0	0	0	0	0	0	0	0	0	0
603	1	1	3	2	2	1	1	3	4	6	6	4	4	4	5	3	4	4	4	5	5	5	5	5	5	5	5	0	0	0	0	0	0	1	0	0	0	1	1	0	0	0	1	0	0	0	0	0	0
604	2	2	1	2	1	2	1	2	4	7	7	4	5	4	7	4	4	7	4	3	5	4	5	5	4	4	4	0	0	0	0	0	0	0	0	0	0	0	0	0	0	0	0	0	0	0	0	0	0
605	2	2	3	2	1	2	2	2	2	6	6	2	2	2	5	2	2	5	4	1	4	4	4	3	4	4	4	16	0	0	0	0	0	0	0	0	0	0	0	8	0	0	0	0	0	0	0	0	0
606	1	1	1	2	2	1	1	5	5	5	5	5	2	2	5	7	6	5	7	2	3	3	4	3	4	4	4	0	0	0	0	0	0	0	0	0	0	0	0	0	0	0	0	0	0	0	0	0	0
607	2	1	1	2	2	1	1	6	6	6	6	6	5	3	6	5	6	4	5	4	4	4	4	3	4	4	4	0	0	0	0	0	0	0	0	0	0	0	0	0	0	0	0	0	0	0	0	0	0
608	2	2	2	2	1	1	1	6	5	6	7	6	4	6	4	4	4	5	4	5	5	5	5	5	5	5	5	0	0	0	0	0	0	0	0	0	0	0	0	0	0	0	0	0	0	0	0	0	0
609	1	2	2	2	1	1	2	2	2	2	4	5	5	4	5	4	4	5	4	1	2	2	2	3	2	5	5	32	0	0	0	0	0	0	0	0	0	0	0	0	12	0	6	0	0	0	0	0	0
610	2	3	1	2	2	2	2	3	6	5	6	7	5	4	6	6	6	3	4	2	3	3	3	2	4	4	4	8	0	0	0	8	2	2	0	0	2	2	8	0	0	0	0	16	0	0	0	0	0
611	1	3	1	2	2	1	1	5	3	5	3	5	5	3	3	5	5	4	5	3	3	3	3	3	3	4	4	0	0	0	2	0	1	1	0	0	1	1	1	0	0	0	0	2	0	0	0	0	0
612	2	1	2	2	2	1	2	1	2	2	2	4	2	2	2	2	4	2	4	1	4	3	3	3	4	4	4	16	0	0	0	0	6	0	0	0	6	0	6	0	0	0	6	6	0	0	0	0	0
613	1	1	4	2	2	2	1	4	4	7	7	5	4	3	7	3	3	5	5	5	5	5	5	4	5	5	5	0	0	0	0	0	0	0	0	0	0	3	0	0	0	0	0	0	0	0	0	0	0
614	1	1	3	2	2	1	1	3	4	6	6	4	4	4	5	3	4	4	4	5	5	5	5	5	5	5	5	0	0	0	0	0	0	1	0	0	0	1	1	0	0	0	1	0	0	0	0	0	0
615	2	2	1	2	1	2	1	2	4	7	7	4	5	4	7	4	4	7	4	3	5	4	5	5	4	4	4	0	0	0	0	0	0	0	0	0	0	0	0	0	0	0	0	0	0	0	0	0	0
616	2	2	3	2	1	2	2	2	2	6	6	2	2	2	5	2	2	5	4	1	4	4	4	3	4	4	4	16	0	0	0	0	0	0	0	0	0	0	0	8	0	0	0	0	0	0	0	0	0
617	1	1	1	2	2	1	1	5	5	5	5	5	2	2	5	7	6	5	7	2	3	3	4	3	4	4	4	0	0	0	0	0	0	0	0	0	0	0	0	0	0	0	0	0	0	0	0	0	0
618	2	1	1	2	2	1	1	6	6	6	6	6	5	3	6	5	6	4	5	4	4	4	4	3	4	4	4	0	0	0	0	0	0	0	0	0	0	0	0	0	0	0	0	0	0	0	0	0	0
619	2	2	2	2	1	1	1	6	5	6	7	6	4	6	4	4	4	5	4	5	5	5	5	5	5	5	5	0	0	0	0	0	0	0	0	0	0	0	0	0	0	0	0	0	0	0	0	0	0
620	1	2	2	2	1	1	2	2	2	2	4	5	5	4	5	4	4	5	4	1	2	2	2	3	2	5	5	32	0	0	0	0	0	0	0	0	0	0	0	0	12	0	6	0	0	0	0	0	0
621	2	3	1	2	2	2	2	3	6	5	6	7	5	4	6	6	6	3	4	2	3	3	3	2	4	4	4	8	0	0	0	8	2	2	0	0	2	2	8	0	0	0	0	16	0	0	0	0	0
622	1	3	1	2	2	1	1	5	3	5	3	5	5	3	3	5	5	4	5	3	3	3	3	3	3	4	4	0	0	0	2	0	1	1	0	0	1	1	1	0	0	0	0	2	0	0	0	0	0
623	2	1	2	2	2	1	2	1	2	2	2	4	2	2	2	2	4	2	4	1	4	3	3	3	4	4	4	16	0	0	0	0	6	0	0	0	6	0	6	0	0	0	6	6	0	0	0	0	0
624	1	1	4	2	2	2	1	4	4	7	7	5	4	3	7	3	3	5	5	5	5	5	5	4	5	5	5	0	0	0	0	0	0	0	0	0	0	3	0	0	0	0	0	0	0	0	0	0	0
625	1	1	3	2	2	1	1	3	4	6	6	4	4	4	5	3	4	4	4	5	5	5	5	5	5	5	5	0	0	0	0	0	0	1	0	0	0	1	1	0	0	0	1	0	0	0	0	0	0
626	2	2	1	2	1	2	1	2	4	7	7	4	5	4	7	4	4	7	4	3	5	4	5	5	4	4	4	0	0	0	0	0	0	0	0	0	0	0	0	0	0	0	0	0	0	0	0	0	0
627	2	2	3	2	1	2	2	2	2	6	6	2	2	2	5	2	2	5	4	1	4	4	4	3	4	4	4	16	0	0	0	0	0	0	0	0	0	0	0	8	0	0	0	0	0	0	0	0	0
628	1	1	1	2	2	1	1	5	5	5	5	5	2	2	5	7	6	5	7	2	3	3	4	3	4	4	4	0	0	0	0	0	0	0	0	0	0	0	0	0	0	0	0	0	0	0	0	0	0
629	2	1	1	2	2	1	1	6	6	6	6	6	5	3	6	5	6	4	5	4	4	4	4	3	4	4	4	0	0	0	0	0	0	0	0	0	0	0	0	0	0	0	0	0	0	0	0	0	0
630	2	2	2	2	1	1	1	6	5	6	7	6	4	6	4	4	4	5	4	5	5	5	5	5	5	5	5	0	0	0	0	0	0	0	0	0	0	0	0	0	0	0	0	0	0	0	0	0	0
631	1	2	2	2	1	1	2	2	2	2	4	5	5	4	5	4	4	5	4	1	2	2	2	3	2	5	5	32	0	0	0	0	0	0	0	0	0	0	0	0	12	0	6	0	0	0	0	0	0
632	2	3	1	2	2	2	2	3	6	5	6	7	5	4	6	6	6	3	4	2	3	3	3	2	4	4	4	8	0	0	0	8	2	2	0	0	2	2	8	0	0	0	0	16	0	0	0	0	0
633	1	3	1	2	2	1	1	5	3	5	3	5	5	3	3	5	5	4	5	3	3	3	3	3	3	4	4	0	0	0	2	0	1	1	0	0	1	1	1	0	0	0	0	2	0	0	0	0	0
634	2	1	2	2	2	1	2	1	2	2	2	4	2	2	2	2	4	2	4	1	4	3	3	3	4	4	4	16	0	0	0	0	6	0	0	0	6	0	6	0	0	0	6	6	0	0	0	0	0
635	1	1	4	2	2	2	1	4	4	7	7	5	4	3	7	3	3	5	5	5	5	5	5	4	5	5	5	0	0	0	0	0	0	0	0	0	0	3	0	0	0	0	0	0	0	0	0	0	0
636	1	1	3	2	2	1	1	3	4	6	6	4	4	4	5	3	4	4	4	5	5	5	5	5	5	5	5	0	0	0	0	0	0	1	0	0	0	1	1	0	0	0	1	0	0	0	0	0	0
637	2	2	1	2	1	2	1	2	4	7	7	4	5	4	7	4	4	7	4	3	5	4	5	5	4	4	4	0	0	0	0	0	0	0	0	0	0	0	0	0	0	0	0	0	0	0	0	0	0
638	2	2	3	2	1	2	2	2	2	6	6	2	2	2	5	2	2	5	4	1	4	4	4	3	4	4	4	16	0	0	0	0	0	0	0	0	0	0	0	8	0	0	0	0	0	0	0	0	0
639	1	1	1	2	2	1	1	5	5	5	5	5	2	2	5	7	6	5	7	2	3	3	4	3	4	4	4	0	0	0	0	0	0	0	0	0	0	0	0	0	0	0	0	0	0	0	0	0	0
640	2	1	1	2	2	1	1	6	6	6	6	6	5	3	6	5	6	4	5	4	4	4	4	3	4	4	4	0	0	0	0	0	0	0	0	0	0	0	0	0	0	0	0	0	0	0	0	0	0
641	2	2	2	2	1	1	1	6	5	6	7	6	4	6	4	4	4	5	4	5	5	5	5	5	5	5	5	0	0	0	0	0	0	0	0	0	0	0	0	0	0	0	0	0	0	0	0	0	0
642	1	2	2	2	1	1	2	2	2	2	4	5	5	4	5	4	4	5	4	1	2	2	2	3	2	5	5	32	0	0	0	0	0	0	0	0	0	0	0	0	12	0	6	0	0	0	0	0	0
643	2	3	1	2	2	2	2	3	6	5	6	7	5	4	6	6	6	3	4	2	3	3	3	2	4	4	4	8	0	0	0	8	2	2	0	0	2	2	8	0	0	0	0	16	0	0	0	0	0
644	1	3	1	2	2	1	1	5	3	5	3	5	5	3	3	5	5	4	5	3	3	3	3	3	3	4	4	0	0	0	2	0	1	1	0	0	1	1	1	0	0	0	0	2	0	0	0	0	0
645	2	1	2	2	2	1	2	1	2	2	2	4	2	2	2	2	4	2	4	1	4	3	3	3	4	4	4	16	0	0	0	0	6	0	0	0	6	0	6	0	0	0	6	6	0	0	0	0	0
646	1	1	4	2	2	2	1	4	4	7	7	5	4	3	7	3	3	5	5	5	5	5	5	4	5	5	5	0	0	0	0	0	0	0	0	0	0	3	0	0	0	0	0	0	0	0	0	0	0
647	1	1	3	2	2	1	1	3	4	6	6	4	4	4	5	3	4	4	4	5	5	5	5	5	5	5	5	0	0	0	0	0	0	1	0	0	0	1	1	0	0	0	1	0	0	0	0	0	0
648	2	2	1	2	1	2	1	2	4	7	7	4	5	4	7	4	4	7	4	3	5	4	5	5	4	4	4	0	0	0	0	0	0	0	0	0	0	0	0	0	0	0	0	0	0	0	0	0	0
649	2	2	3	2	1	2	2	2	2	6	6	2	2	2	5	2	2	5	4	1	4	4	4	3	4	4	4	16	0	0	0	0	0	0	0	0	0	0	0	8	0	0	0	0	0	0	0	0	0
650	1	4	4	1	2	1	2	6	6	6	6	6	6	6	6	6	6	6	6	4	3	4	4	4	5	4	5	8	8	0	0	0	1	2	0	0	1	0	2	6	0	0	2	0	0	0	0	0	0
651	2	2	5	1	2	1	2	6	7	7	7	7	7	7	7	7	7	7	7	2	4	4	4	4	5	4	4	0	0	0	0	0	1	0	0	0	1	0	0	16	0	0	0	0	0	0	0	0	0
652	2	4	2	2	2	2	2	4	3	7	7	2	4	6	6	6	4	6	6	4	2	4	4	4	3	3	2	6	0	0	0	0	6	8	0	0	2	4	12	0	0	0	6	0	0	0	0	0	2
653	2	2	1	1	1	1	2	2	2	5	5	2	5	4	5	5	2	5	6	4	3	4	4	5	2	4	4	18	8	0	0	0	6	0	24	0	12	0	2	16	0	0	0	0	0	0	0	0	0
654	1	4	4	1	2	1	2	6	6	6	6	6	6	6	6	6	6	6	6	4	3	4	4	4	5	4	5	8	8	0	0	0	1	2	0	0	1	0	2	6	0	0	2	0	0	0	0	0	0
655	1	4	5	1	2	1	2	6	7	7	7	7	7	7	7	7	7	7	7	2	4	4	4	4	5	4	4	0	0	0	0	0	1	0	0	0	1	0	0	16	0	0	0	0	0	0	0	0	0
656	2	4	2	2	2	2	2	4	3	7	7	2	4	6	6	6	4	6	6	4	2	4	4	4	3	3	2	6	0	0	0	0	6	8	0	0	2	4	12	0	0	0	6	0	0	0	0	0	2
657	2	2	1	1	1	1	2	2	2	5	5	2	5	4	5	5	2	5	6	4	3	4	4	5	2	4	4	18	8	0	0	0	6	0	24	0	12	0	2	16	0	0	0	0	0	0	0	0	0
658	2	4	4	1	2	1	2	6	6	6	6	6	6	6	6	6	6	6	6	4	3	4	4	4	5	4	5	8	8	0	0	0	1	2	0	0	1	0	2	6	0	0	2	0	0	0	0	0	0
659	2	2	5	1	2	1	2	6	7	7	7	7	7	7	7	7	7	7	7	2	4	4	4	4	5	4	4	0	0	0	0	0	1	0	0	0	1	0	0	16	0	0	0	0	0	0	0	0	0
660	2	4	2	2	2	2	2	4	3	7	7	2	4	6	6	6	4	6	6	4	2	4	4	4	3	3	2	6	0	0	0	0	6	8	0	0	2	4	12	0	0	0	6	0	0	0	0	0	2
661	2	2	1	1	1	1	2	2	2	5	5	2	5	4	5	5	2	5	6	4	3	4	4	5	2	4	4	18	8	0	0	0	6	0	24	0	12	0	2	16	0	0	0	0	0	0	0	0	0
662	2	4	4	1	2	1	2	6	6	6	6	6	6	6	6	6	6	6	6	4	3	4	4	4	5	4	5	8	8	0	0	0	1	2	0	0	1	0	2	6	0	0	2	0	0	0	0	0	0
663	2	4	5	1	2	1	2	6	7	7	7	7	7	7	7	7	7	7	7	2	4	4	4	4	5	4	4	0	0	0	0	0	1	0	0	0	1	0	0	16	0	0	0	0	0	0	0	0	0
664	2	4	2	2	2	2	2	4	3	7	7	2	4	6	6	6	4	6	6	4	2	4	4	4	3	3	2	6	0	0	0	0	6	8	0	0	2	4	12	0	0	0	6	0	0	0	0	0	2
665	2	2	1	1	1	1	2	2	2	5	5	2	5	4	5	5	2	5	6	4	3	4	4	5	2	4	4	18	8	0	0	0	6	0	24	0	12	0	2	16	0	0	0	0	0	0	0	0	0
666	1	3	3	1	2	1	2	5	6	7	7	6	6	6	7	6	5	6	5	2	4	4	3	2	3	3	4	0	0	0	0	0	0	0	0	0	1	0	0	24	0	0	0	0	0	0	0	0	0
667	2	2	2	2	2	1	2	6	4	6	6	3	5	4	7	6	4	4	4	3	3	2	3	3	1	1	2	8	0	0	2	2	8	6	0	0	4	6	0	0	0	0	6	6	0	0	0	0	0
668	1	1	3	2	1	1	2	6	6	6	6	6	6	6	4	4	6	6	3	1	2	3	2	2	3	5	4	4	0	0	0	0	2	0	0	0	0	0	0	0	0	0	0	0	0	0	0	0	0
669	2	2	2	1	2	1	2	6	7	7	5	6	3	2	6	4	7	3	4	4	3	3	5	4	4	3	4	8	0	0	0	0	0	0	0	0	0	0	0	0	0	0	0	0	0	0	0	0	0
670	2	1	4	1	2	1	2	5	4	6	6	1	3	3	6	4	4	3	4	2	3	4	4	4	5	4	4	2	0	0	0	6	1	6	0	3	1	4	0	16	0	16	0	0	0	0	0	0	0
671	1	2	2	2	1	1	1	7	5	6	6	3	3	5	4	5	5	4	3	4	4	5	4	5	5	3	3	0	0	0	2	4	0	0	3	0	1	4	0	0	0	0	0	0	0	0	0	0	0
672	1	1	1	2	2	1	2	2	3	5	5	5	6	5	3	6	3	3	4	2	3	4	4	3	4	4	3	16	0	0	0	0	4	0	0	0	4	0	0	0	0	0	0	0	0	0	0	0	0
673	1	2	3	2	2	2	2	5	5	6	6	4	5	3	4	2	4	3	3	3	4	4	4	4	4	4	4	0	0	0	0	0	0	0	0	0	0	0	0	0	0	0	0	0	0	0	0	0	0
674	1	1	3	2	2	1	2	5	4	4	5	5	5	5	5	4	5	4	4	2	4	4	4	4	4	4	4	0	0	0	0	0	4	3	0	0	0	0	0	0	0	0	0	0	0	0	0	0	0
675	1	2	4	2	2	1	2	2	4	6	4	4	3	5	7	3	4	6	5	4	3	4	4	3	3	3	4	2	0	0	0	0	0	0	0	0	0	0	0	0	0	0	4	0	0	0	0	0	0
676	1	2	4	2	2	2	1	5	5	6	6	6	4	5	6	5	6	5	5	4	4	4	5	4	5	4	4	0	0	0	0	0	0	0	0	0	0	0	0	0	0	0	0	0	0	0	0	0	0
677	1	1	3	2	2	2	2	4	2	6	6	7	5	4	4	5	5	4	4	3	4	4	4	3	4	3	3	0	0	0	0	0	2	1	0	0	0	0	2	0	0	0	0	0	2	2	0	2	2
678	1	3	3	2	1	1	1	3	3	4	6	2	5	5	5	7	3	4	5	3	4	4	4	3	4	4	4	0	0	0	0	0	0	0	0	0	0	0	0	0	0	0	0	0	0	0	0	0	0
679	1	4	4	1	1	1	2	3	4	6	5	4	5	5	4	3	4	5	3	3	4	4	4	3	4	5	5	16	0	0	0	0	0	2	0	2	0	0	0	0	0	0	0	0	0	0	0	0	0
680	2	1	1	2	2	2	2	6	4	5	4	5	4	6	6	6	5	6	4	3	5	4	3	3	4	3	4	2	2	0	0	0	0	0	0	0	0	0	2	0	0	0	2	2	0	0	0	0	0
681	1	2	4	2	2	1	1	1	3	5	6	1	2	4	3	6	4	1	3	2	3	4	4	3	4	3	3	0	0	6	0	12	0	6	0	0	0	2	0	0	0	0	2	1	0	0	0	0	2
682	1	3	1	1	2	2	2	6	6	7	7	5	4	4	6	4	6	4	4	1	2	3	3	2	4	4	4	4	0	0	0	0	4	0	2	0	0	0	0	6	0	0	0	0	0	0	0	0	0
683	1	2	4	2	2	1	1	1	4	5	6	7	4	6	3	7	5	3	7	5	5	4	4	5	4	3	5	0	0	0	0	0	0	0	0	0	0	0	0	0	0	0	0	0	0	0	0	0	0
684	1	3	1	2	1	2	2	7	7	6	6	7	5	5	7	5	6	7	6	2	3	4	4	4	5	5	5	4	0	0	0	0	0	0	0	0	0	0	0	0	0	0	0	0	0	0	0	0	0
685	1	2	3	1	2	1	2	6	6	5	5	5	6	6	4	5	4	5	6	3	4	3	4	4	2	3	4	0	0	0	0	0	4	0	24	0	0	0	0	24	0	0	0	0	0	0	0	0	0
686	2	2	1	1	2	2	2	3	2	4	1	1	4	2	5	5	4	2	5	2	3	4	3	3	4	2	2	0	0	0	0	9	2	2	0	0	0	0	3	9	6	0	2	3	1	0	0	0	0
687	2	2	5	1	2	2	2	7	7	7	7	6	5	5	5	4	6	3	3	1	3	2	2	2	3	4	3	6	24	0	0	0	8	0	3	0	0	0	1	2	0	0	0	0	0	0	0	0	0
688	2	2	3	2	1	1	1	5	5	6	2	7	6	3	4	5	3	2	5	3	4	4	4	3	4	3	5	16	0	0	0	0	2	2	0	0	0	1	2	0	0	0	2	2	0	0	0	0	0
689	2	2	3	1	2	2	2	6	5	3	4	5	5	4	6	6	6	2	5	1	2	2	2	1	1	3	2	24	24	4	8	0	32	0	8	0	0	0	0	0	0	0	0	0	0	0	0	0	0
690	1	2	3	1	1	1	1	5	6	7	7	6	4	5	7	4	7	3	5	4	3	4	4	3	3	2	4	1	0	0	2	1	0	0	2	0	3	0	6	0	0	0	0	0	0	0	0	0	0
691	1	2	2	1	2	1	1	6	6	4	4	7	7	4	4	4	4	7	2	4	5	5	4	5	4	4	4	8	0	0	0	0	0	0	0	0	0	0	1	12	0	0	0	0	0	0	0	0	0
692	1	1	3	2	2	2	2	2	5	3	4	4	4	3	5	4	6	3	2	2	3	3	3	2	4	3	3	8	0	12	0	0	0	0	0	0	0	0	3	0	8	0	0	4	0	0	0	0	2
693	2	2	1	1	2	1	2	4	4	7	7	4	4	4	4	4	4	4	4	2	3	3	5	4	5	3	2	0	0	0	0	0	6	0	0	0	2	0	0	0	0	0	0	0	0	0	0	0	0
694	1	3	1	1	2	2	2	6	3	5	4	5	2	2	4	2	5	6	3	3	3	3	3	4	4	3	4	12	0	0	0	0	0	0	0	0	0	0	0	0	0	0	0	0	0	0	0	0	0
695	2	1	1	1	2	1	2	1	2	5	4	4	4	3	2	4	3	4	2	2	3	3	3	3	4	4	4	0	0	0	0	0	0	0	0	0	0	0	0	4	0	0	0	0	0	0	0	0	0
696	1	2	3	2	2	1	1	4	6	7	7	7	7	5	7	6	7	7	7	3	3	4	4	3	3	3	4	0	0	0	0	0	0	0	0	0	8	0	0	0	0	0	0	3	0	0	0	0	0
697	1	2	3	2	2	1	2	4	4	6	7	2	6	5	6	4	4	6	4	2	3	3	3	3	5	5	5	1	0	0	0	0	8	0	0	0	0	0	2	0	0	0	2	0	0	0	0	0	0
698	2	2	1	1	1	2	1	4	5	7	7	5	3	3	4	4	4	5	3	2	2	3	3	2	4	4	3	0	0	12	0	2	0	0	0	0	0	0	4	4	0	0	12	0	0	0	0	0	0
699	2	2	4	2	2	1	2	3	4	6	6	5	6	6	5	4	5	4	4	2	4	4	4	3	4	4	4	2	0	0	0	0	0	4	0	4	0	0	0	0	0	0	0	0	0	0	0	0	0
700	1	3	3	1	1	2	2	3	3	4	4	2	6	4	4	3	3	6	1	1	3	4	4	3	4	4	4	8	0	0	1	6	4	0	2	4	2	2	2	2	2	2	2	1	0	0	0	0	0
701	2	2	4	2	2	1	2	6	6	7	6	7	5	4	5	6	6	6	5	4	5	4	5	3	3	3	3	0	0	0	0	0	0	0	0	0	0	0	0	0	0	0	0	0	0	0	0	0	0
702	2	2	3	1	2	2	2	5	4	6	5	4	4	3	5	5	6	7	3	4	5	5	4	5	3	4	4	0	0	0	0	0	2	0	0	0	18	0	0	16	0	0	1	0	0	0	0	0	0
703	2	2	3	1	2	2	1	6	5	6	6	6	6	5	6	6	6	7	4	4	4	5	4	4	5	4	4	0	0	0	0	0	0	0	0	0	0	2	0	0	0	0	0	0	0	0	0	0	0
704	1	2	3	2	2	2	2	5	6	7	7	6	6	5	4	5	6	6	4	2	3	4	4	4	4	4	4	0	0	8	0	0	0	0	0	16	0	0	0	0	0	0	0	0	0	0	0	0	0
705	2	1	3	1	2	1	2	4	5	6	6	6	4	3	6	4	7	5	4	3	4	4	2	3	4	3	4	8	0	0	0	0	0	1	0	0	0	0	0	6	0	0	4	0	0	0	0	0	0
706	2	4	1	2	2	2	2	5	4	5	6	3	3	3	4	3	5	4	4	1	3	1	3	2	3	4	4	16	6	0	0	2	6	3	12	0	0	0	4	0	0	0	4	0	0	0	0	0	0
707	1	3	4	2	2	2	2	5	6	6	6	6	5	6	7	7	5	4	5	2	3	4	3	3	3	3	4	4	0	2	0	4	9	2	0	0	3	0	0	0	0	0	4	2	0	0	0	0	0
708	2	2	1	1	1	2	1	3	4	6	6	4	4	5	5	4	6	4	5	3	4	5	4	3	5	5	5	0	0	0	0	1	0	1	0	2	0	0	0	3	0	0	1	0	0	0	0	0	0
709	1	2	2	1	2	2	2	1	1	4	4	7	1	1	6	1	1	1	1	1	1	1	1	1	1	1	1	32	32	0	0	0	32	0	32	0	0	0	32	32	0	0	0	0	0	0	0	0	0
710	1	2	1	1	2	2	1	4	5	5	5	4	5	5	4	5	4	5	5	2	4	5	5	3	4	3	4	8	0	0	0	4	0	4	0	0	0	2	0	6	0	0	0	0	0	0	0	0	0
711	2	2	2	1	2	1	2	7	5	7	7	7	7	7	5	4	5	5	5	4	4	5	4	3	4	3	3	0	0	0	0	0	1	2	0	0	4	4	4	0	0	0	0	0	0	0	0	0	0
712	1	2	3	2	2	1	1	5	5	6	6	5	4	4	3	5	4	5	3	2	4	4	4	3	4	4	3	0	0	9	4	0	4	9	0	16	9	8	0	0	0	0	1	1	0	0	0	0	8
713	1	2	3	1	2	2	2	1	2	7	7	4	3	3	7	4	5	1	3	2	3	2	3	2	1	1	1	0	0	0	0	8	12	12	12	0	0	0	0	0	0	0	3	0	0	0	0	0	0
714	1	1	3	2	2	2	2	6	5	6	6	6	5	5	6	5	6	5	5	4	5	5	4	4	4	4	4	4	0	0	0	0	1	1	0	0	0	0	3	0	0	0	3	0	0	0	0	0	0
715	2	2	3	1	2	2	2	5	3	6	5	4	6	6	6	6	6	5	4	1	2	3	3	2	3	3	3	8	12	0	12	0	12	0	12	0	0	0	8	24	0	0	0	0	0	0	0	0	0
716	2	2	3	1	2	2	2	5	5	6	4	4	5	3	4	5	4	3	5	3	3	3	4	3	3	4	3	4	0	0	0	0	0	0	0	0	0	0	0	0	0	0	6	0	0	0	0	0	0
717	2	1	1	2	2	2	2	5	7	6	7	7	4	2	7	4	7	6	4	1	2	2	2	2	2	2	3	24	24	0	3	12	0	4	0	0	0	0	9	0	0	0	0	0	0	0	0	0	0
718	2	2	1	1	1	2	2	5	5	6	7	6	6	7	6	4	4	3	4	2	2	2	3	2	3	3	3	16	16	0	2	2	2	1	1	0	0	0	0	0	0	0	0	0	0	0	0	0	0
719	1	2	4	2	1	2	2	6	6	7	7	7	6	6	5	6	7	7	7	2	5	4	5	2	4	4	4	2	0	0	0	0	0	0	0	0	0	2	0	0	0	0	3	0	0	0	0	0	0
720	2	2	3	1	2	2	2	4	5	7	7	3	7	7	7	6	4	5	7	2	3	3	3	3	4	4	2	0	3	0	0	0	6	0	24	0	6	0	0	32	0	32	12	0	0	0	0	0	0
721	2	2	1	2	2	2	2	1	3	4	4	5	7	7	7	5	4	3	6	1	2	2	2	2	3	2	1	16	16	0	0	4	0	0	24	0	0	0	0	0	0	0	0	0	0	0	0	0	0
722	2	2	3	2	2	2	2	6	6	6	6	6	5	5	6	5	6	6	5	2	3	3	3	2	4	3	4	9	0	0	0	0	9	9	0	0	0	0	0	0	0	0	0	0	0	0	0	0	0
723	2	2	3	2	2	2	2	1	2	6	4	3	2	1	7	2	3	4	4	3	4	4	4	3	4	2	5	0	0	0	0	0	0	0	0	0	0	0	0	0	6	0	0	1	0	0	0	0	0
724	1	2	1	1	2	1	2	5	6	6	6	5	7	7	6	4	5	6	4	4	4	4	4	3	4	5	5	4	0	0	0	0	6	0	0	0	0	6	0	0	0	0	0	0	0	0	0	0	0
725	2	2	4	1	2	1	2	5	5	7	7	6	6	5	5	4	5	4	4	3	4	4	4	4	4	3	4	0	0	0	0	2	6	6	0	0	0	0	0	0	0	0	0	0	0	0	0	0	0
726	1	3	5	2	2	1	2	4	4	4	3	6	5	5	4	5	4	6	4	2	3	4	3	3	1	4	3	1	2	2	2	2	0	0	0	0	0	0	0	0	0	0	0	2	0	0	0	0	2
727	1	4	5	2	2	1	2	1	1	5	5	4	4	4	4	4	4	4	4	3	3	4	4	5	3	3	4	2	0	0	0	0	0	0	0	0	0	4	0	0	0	0	0	0	0	0	0	0	0
728	2	1	4	1	2	1	2	4	5	6	6	5	4	3	5	4	5	3	3	3	4	5	4	3	4	3	3	0	0	0	0	0	0	0	0	0	0	0	1	0	0	0	1	0	0	0	0	0	0
729	2	1	3	2	1	1	2	6	5	6	6	5	4	4	6	5	5	6	4	2	3	4	4	3	4	4	4	1	0	0	3	4	1	0	0	0	0	0	0	0	0	0	1	0	0	0	0	0	0
[truncated: 24 more columns]
